# Supplementary material for: Sr3(Al3+xSi13−x)(N21−xO2+x):Eu2+ (x ∼ 0): a monoclinic modification of Sr-sialon
Source: Acta Crystallogr Sect E Struct Rep Online. 2010 Jan 30;66(Pt 2):i14. doi: 10.1107/S1600536810003223 (PMC2979793; doi:10.1107/S1600536810003223)
Supplement: Supplementary file 1 [file e-66-00i14-sup1.cif]

##############################################################################
###                                                                        ###
###        Electronic paper (Acta Crystallographica Section E)             ###
###                                                                        ###
##############################################################################
#                                                                            #
# This CIF contains the data in a paper accepted for publication in Acta     #
# Crystallographica Section E. It conforms to the requirements of Notes      #
# for Authors for Section E, and has been peer reviewed under the auspices   #
# of the IUCr Commission on Journals.                                        #
#                                                                            #
# Full details of the Crystallographic Information File format               #
# are given in the paper "The Crystallographic Information File (CIF):       #
# a New Standard Archive File for Crystallography" by S. R. Hall, F. H.      #
# Allen and I. D. Brown [Acta Cryst. (1991), A47, 655-685].                  #
#                                                                            #
# The current version of the core CIF dictionary is obtainable from          #
# ftp://ftp.iucr.org/pub/cif_core.dic. The current version number is 2.4.    #
#                                                                            #
# Software is freely available for graphical display of the structure(s) in  #
# this CIF.  For information consult the CIF home page http://www.iucr.org/  #
# cif/home.html                                                              #
#                                                                            #
# This file may be used for bona fide research purposes within the           #
# scientific community so long as proper attribution is given to the journal # 
# article from which it was obtained.                                        #
#                                                                            #
##############################################################################
                                             
data_I
_audit_creation_method     SHELXL-97
_chemical_name_systematic
;
tristrontium trialuminium tridecasilicon henicosanitride dioxide
;
_chemical_name_common     ?
_chemical_formula_moiety     ?
_chemical_formula_sum     'Al6 Eu0.18 N42 O4 Si26 Sr5.82'
_chemical_formula_iupac     'Sr3 Al3 Si13 N21 O2'
_chemical_formula_weight     2081.94
_chemical_melting_point     ?
_symmetry_cell_setting     monoclinic
_symmetry_space_group_name_H-M     'P 1 1 21'
_symmetry_space_group_name_hall     'P 2c'
loop_
    _symmetry_equiv_pos_as_xyz
    'x, y, z'
    '-x, -y, z+1/2'
_cell_length_a     14.7557(5)
_cell_length_b     7.4627(2)
_cell_length_c     9.0348(3)
_cell_angle_alpha     90.00
_cell_angle_beta     90.00
_cell_angle_gamma     90.000(2)
_cell_volume     994.89(5)
_cell_formula_units_Z     1
_cell_measurement_reflns_used     3169
_cell_measurement_theta_min     4.51
_cell_measurement_theta_max     35.71
_cell_measurement_temperature     296(2)
_exptl_crystal_description     plate
_exptl_crystal_colour     'light yellow'
_exptl_crystal_size_max     0.08
_exptl_crystal_size_mid     0.08
_exptl_crystal_size_min     0.01
_exptl_crystal_density_diffrn     3.475
_exptl_crystal_density_meas     ?
_exptl_crystal_density_method     'not measured'
_exptl_crystal_F_000     1001.0
_exptl_absorpt_coefficient_mu     9.045
_exptl_absorpt_correction_type     'numerical'
_exptl_absorpt_process_details     '(Meulenaer & Tompa, 1965)'
_exptl_absorpt_correction_T_min     0.5315
_exptl_absorpt_correction_T_max     0.9150
_exptl_special_details
;
;
_diffrn_ambient_temperature     296(2)
_diffrn_radiation_type     MoK\a
_diffrn_radiation_wavelength     0.71073
_diffrn_radiation_source     'fine-focus sealed tube'
_diffrn_radiation_monochromator     graphite
_diffrn_measurement_device_type     'Bruker APEXII CCD'
_diffrn_measurement_method     '\f and \w scans'
_diffrn_detector_area_resol_mean     ?
_diffrn_reflns_number     11854
_diffrn_reflns_av_R_equivalents     0.0360
_diffrn_reflns_av_sigmaI/netI     0.0393
_diffrn_reflns_theta_min     1.38
_diffrn_reflns_theta_max     27.50
_diffrn_reflns_theta_full     27.50
_diffrn_measured_fraction_theta_max     0.995
_diffrn_measured_fraction_theta_full     0.995
_diffrn_reflns_limit_h_min     -18
_diffrn_reflns_limit_h_max     19
_diffrn_reflns_limit_k_min     -9
_diffrn_reflns_limit_k_max     9
_diffrn_reflns_limit_l_min     -11
_diffrn_reflns_limit_l_max     11
_diffrn_standards_number     0
_diffrn_standards_interval_count     ?
_diffrn_standards_interval_time     ?
_diffrn_standards_decay_%     ?
_refine_special_details
;
Refinement of <i>F</i>^2^ against ALL reflections. The weighted <i>R</i>-factor
wR and goodness of fit <i>S</i> are based on <i>F</i>^2^, conventional
<i>R</i>-factors <i>R</i> are based on <i>F</i>, with <i>F</i> set to zero for
negative <i>F</i>^2^. The threshold expression of <i>F</i>^2^ >
2\s(<i>F</i>^2^) is used only for calculating <i>R</i>-factors(gt) etc. and is
not relevant to the choice of reflections for refinement. <i>R</i>-factors
based on <i>F</i>^2^ are statistically about twice as large as those based on
<i>F</i>, and <i>R</i>- factors based on ALL data will be even larger.
;
_reflns_number_total     4384
_reflns_number_gt     3672
_reflns_threshold_expression     I>2\s(I)
_refine_ls_structure_factor_coef     Fsqd
_refine_ls_matrix_type     full
_refine_ls_R_factor_all     0.0577
_refine_ls_R_factor_gt     0.0448
_refine_ls_wR_factor_gt     0.0982
_refine_ls_wR_factor_ref     0.1051
_refine_ls_goodness_of_fit_ref     1.067
_refine_ls_restrained_S_all     1.067
_refine_ls_number_reflns     4384
_refine_ls_number_parameters     162
_refine_ls_number_restraints     1
_refine_ls_weighting_scheme     calc
_refine_ls_weighting_details
         'calc w=1/[\s^2^(Fo^2^)+(0.0316P)^2^+7.9067P] where P=(Fo^2^+2Fc^2^)/3'
_atom_sites_solution_primary     direct
_atom_sites_solution_secondary     difmap
_refine_ls_shift/su_max     0.000
_refine_ls_shift/su_mean     0.000
_refine_diff_density_max     1.328
_refine_diff_density_min     -1.248
_refine_ls_extinction_method     none
_refine_ls_extinction_coef     ?
_refine_ls_abs_structure_details     'Flack (1983), 1942 Friedel pairs'
_refine_ls_abs_structure_Flack     0.00
loop_
    _atom_type_symbol
    _atom_type_description
    _atom_type_scat_dispersion_real
    _atom_type_scat_dispersion_imag
    _atom_type_scat_source
    'N' 'N' 0.0061 0.0033
                         'International Tables Vol C Tables 4.2.6.8 and 6.1.1.4'
    'O' 'O' 0.0106 0.0060
                         'International Tables Vol C Tables 4.2.6.8 and 6.1.1.4'
    'Al' 'Al' 0.0645 0.0514
                         'International Tables Vol C Tables 4.2.6.8 and 6.1.1.4'
    'Si' 'Si' 0.0817 0.0704
                         'International Tables Vol C Tables 4.2.6.8 and 6.1.1.4'
    'Sr' 'Sr' -1.5307 3.2498
                         'International Tables Vol C Tables 4.2.6.8 and 6.1.1.4'
    'Eu' 'Eu' -0.1578 3.6682
                         'International Tables Vol C Tables 4.2.6.8 and 6.1.1.4'
_computing_data_collection     'APEX2 (Bruker, 2007)'
_computing_cell_refinement     'SAINT (Bruker, 2007)'
_computing_data_reduction     'SAINT (Bruker, 2007)'
_computing_structure_solution     'SHELXS97 (Sheldrick, 2008)'
_computing_structure_refinement     'SHELXL97 (Sheldrick, 2008)'
_computing_molecular_graphics     'ATOMS (Dowty, 2008)'
_computing_publication_material     'publCIF (Westrip, 2010)'
loop_
    _atom_site_type_symbol
    _atom_site_label
    _atom_site_fract_x
    _atom_site_fract_y
    _atom_site_fract_z
    _atom_site_U_iso_or_equiv
    _atom_site_adp_type
    _atom_site_calc_flag
    _atom_site_refinement_flags
    _atom_site_occupancy
    _atom_site_disorder_assembly
    _atom_site_disorder_group
    Sr Sr1 0.7496(2) 0.7488(2) 0.5178(4) 0.0275(3) Uani d . 1 . .
    Sr Sr2 0.91735(19) 1.2554(2) 1.00147(13) 0.0361(8) Uani d P 0.943(11) . .
    Eu Eu2 0.91735(19) 1.2554(2) 1.00147(13) 0.0361(8) Uani d P 0.057(11) . .
    Sr Sr3 0.58236(18) 1.2652(2) 1.03237(15) 0.0390(8) Uani d P 0.963(11) . .
    Eu Eu3 0.58236(18) 1.2652(2) 1.03237(15) 0.0390(8) Uani d P 0.037(11) . .
    Si Si1 0.9992(3) 0.1230(6) 0.6686(5) 0.00785(14) Uiso d . 1 . .
    Si Si2 0.8011(3) 1.1316(6) 0.6707(4) 0.00785(14) Uiso d . 1 . .
    Si Si3 0.5002(3) 0.8635(5) 0.8784(5) 0.00785(14) Uiso d . 1 . .
    Si Si4 0.6000(3) 1.1307(4) 0.6782(4) 0.00785(14) Uiso d . 1 . .
    Si Si5 0.6989(3) 0.8634(6) 0.8770(4) 0.00785(14) Uiso d . 1 . .
    Si Si6 0.8019(3) 0.8726(6) 0.1733(5) 0.00785(14) Uiso d . 1 . .
    Si Si7 0.6983(3) 1.1443(5) 0.3783(4) 0.00785(14) Uiso d . 1 . .
    Si Si8 0.6021(3) 0.8640(4) 1.1774(3) 0.00785(14) Uiso d . 1 . .
    Si Si9 0.8979(3) 1.1420(4) 0.3693(4) 0.00785(14) Uiso d . 1 . .
    Si Si10 0.8997(3) 0.8467(4) 0.8744(3) 0.00785(14) Uiso d . 1 . .
    Si Si11 0.9081(4) 0.4859(5) 0.6769(4) 0.0089(2) Uiso d P 0.50 . .
    Al Al11 0.9081(4) 0.4859(5) 0.6769(4) 0.0089(2) Uiso d P 0.50 . .
    Si Si12 0.9111(3) 0.5575(5) 0.3255(4) 0.0089(2) Uiso d P 0.50 . .
    Al Al12 0.9111(3) 0.5575(5) 0.3255(4) 0.0089(2) Uiso d P 0.50 . .
    Si Si13 0.5914(3) 0.4893(5) 0.3518(4) 0.0089(2) Uiso d P 0.50 . .
    Al Al13 0.5914(3) 0.4893(5) 0.3518(4) 0.0089(2) Uiso d P 0.50 . .
    Si Si14 0.5930(4) 0.5559(5) 0.7048(4) 0.0089(2) Uiso d P 0.50 . .
    Al Al14 0.5930(4) 0.5559(5) 0.7048(4) 0.0089(2) Uiso d P 0.50 . .
    Si Si15 0.7794(5) 0.5102(12) 0.8496(9) 0.0031(4) Uiso d P 0.25 . .
    Al Al15 0.7794(5) 0.5102(12) 0.8496(9) 0.0031(4) Uiso d P 0.25 . .
    Si Si16 0.7174(5) 0.4400(10) 0.8280(8) 0.0031(4) Uiso d P 0.25 . .
    Al Al16 0.7174(5) 0.4400(10) 0.8280(8) 0.0031(4) Uiso d P 0.25 . .
    Si Si17 0.7759(5) 0.4455(10) 0.1969(8) 0.0031(4) Uiso d P 0.25 . .
    Al Al17 0.7759(5) 0.4455(10) 0.1969(8) 0.0031(4) Uiso d P 0.25 . .
    Si Si18 0.7234(5) 0.5127(11) 0.1785(9) 0.0031(4) Uiso d P 0.25 . .
    Al Al18 0.7234(5) 0.5127(11) 0.1785(9) 0.0031(4) Uiso d P 0.25 . .
    N N1 0.5017(7) 0.9760(14) 1.2397(11) 0.0108(3) Uiso d . 1 . .
    N N2 0.6002(7) 0.9021(10) 0.9819(9) 0.0108(3) Uiso d . 1 . .
    N N3 0.7020(7) 0.9704(14) 0.2475(11) 0.0108(3) Uiso d . 1 . .
    N N4 1.0012(10) 0.3442(18) 0.7379(15) 0.0108(3) Uiso d . 1 . .
    N N5 0.8092(8) 1.3587(16) 0.7131(11) 0.0108(3) Uiso d . 1 . .
    N N6 0.6873(9) 1.3573(19) 0.3056(15) 0.0108(3) Uiso d . 1 . .
    N N7 0.7989(7) 1.1040(13) 0.4784(12) 0.0108(3) Uiso d . 1 . .
    N N8 0.8076(9) 0.6538(19) 0.2477(15) 0.0108(3) Uiso d . 1 . .
    N N9 0.6904(9) 0.6535(18) 0.7795(13) 0.0108(3) Uiso d . 1 . .
    N N10 0.9000(8) 1.0199(10) 0.7380(8) 0.0108(3) Uiso d . 1 . .
    N N11 0.5017(9) 0.3505(18) 0.3017(15) 0.0108(3) Uiso d . 1 . .
    N N12 0.9011(8) 0.9851(10) 0.2255(8) 0.0108(3) Uiso d . 1 . .
    N N13 0.7984(7) 0.8789(13) 0.9806(12) 0.0108(3) Uiso d . 1 . .
    N N14 0.5986(8) 1.1229(10) 0.4854(8) 0.0108(3) Uiso d . 1 . .
    N N15 1.0006(7) 0.8822(13) 0.9770(12) 0.0108(3) Uiso d . 1 . .
    N N16 0.7037(7) 1.0287(13) 0.7367(11) 0.0108(3) Uiso d . 1 . .
    N N17 0.8937(9) 0.3424(17) 0.2743(14) 0.0198(8) Uiso d P 0.50 . .
    O O17 0.8937(9) 0.3424(17) 0.2743(14) 0.0198(8) Uiso d P 0.50 . .
    N N18 0.6009(8) 0.6407(13) 0.2163(12) 0.0198(8) Uiso d P 0.50 . .
    O O18 0.6009(8) 0.6407(13) 0.2163(12) 0.0198(8) Uiso d P 0.50 . .
    N N19 0.6054(9) 0.3427(16) 0.7602(14) 0.0198(8) Uiso d P 0.50 . .
    O O19 0.6054(9) 0.3427(16) 0.7602(14) 0.0198(8) Uiso d P 0.50 . .
    N N20 0.8832(7) 0.6333(16) 0.8160(15) 0.0198(8) Uiso d P 0.50 . .
    O O20 0.8832(7) 0.6333(16) 0.8160(15) 0.0198(8) Uiso d P 0.50 . .
    N N21 0.9172(10) 0.5896(13) 0.5118(15) 0.0170(7) Uiso d . 1 . .
    N N22 0.5862(11) 0.5887(12) 0.5222(15) 0.0170(7) Uiso d . 1 . .
    N N23 0.7617(8) 0.4054(11) 1.0138(16) 0.0170(7) Uiso d . 1 . .
loop_
    _atom_site_aniso_label
    _atom_site_aniso_U_11
    _atom_site_aniso_U_22
    _atom_site_aniso_U_33
    _atom_site_aniso_U_12
    _atom_site_aniso_U_13
    _atom_site_aniso_U_23
    Sr1 0.0449(6) 0.0107(4) 0.0270(6) -0.0073(12) 0.0216(5) -0.0071(9)
    Sr2 0.0732(18) 0.0225(7) 0.0126(7) -0.0157(15) 0.0099(9) -0.0044(5)
    Eu2 0.0732(18) 0.0225(7) 0.0126(7) -0.0157(15) 0.0099(9) -0.0044(5)
    Sr3 0.0664(17) 0.0363(11) 0.0143(8) 0.0289(14) 0.0104(9) -0.0003(6)
    Eu3 0.0664(17) 0.0363(11) 0.0143(8) 0.0289(14) 0.0104(9) -0.0003(6)
_geom_special_details
;
Atom labels of Al and O are used for the Si(Al) and N(O) mixed sites,
respectively, to distinguish them from the pure Si and N sites in Geometric
parameters. All s.u.'s (except the s.u. in the dihedral angle between two l.s.
planes) are estimated using the full covariance matrix. The cell s.u.'s are
taken into account individually in the estimation of s.u.'s in distances,
angles and torsion angles; correlations between s.u.'s in cell parameters are
only used when they are defined by crystal symmetry. An approximate
(isotropic) treatment of cell s.u.'s is used for estimating s.u.'s involving
l.s. planes.
;
loop_
    _geom_bond_atom_site_label_1
    _geom_bond_atom_site_label_2
    _geom_bond_site_symmetry_2
    _geom_bond_distance
    _geom_bond_publ_flag
    Sr1 N9 . 2.618(13) y
    Sr1 N8 . 2.682(13) y
    Sr1 N22 . 2.690(16) y
    Sr1 N21 . 2.745(14) y
    Sr1 N7 . 2.773(9) y
    Sr1 N16 . 2.955(10) y
    Sr1 N3 . 3.032(10) y
    Sr2 N23 1_565 2.557(11) y
    Sr2 O17 1_566 2.573(13) y
    Sr2 N21 2_775 2.702(14) y
    Sr2 N4 1_565 2.764(14) y
    Sr2 N12 1_556 2.868(7) y
    Sr2 N10 . 2.970(8) y
    Sr2 N15 . 3.052(10) y
    Sr3 O19 1_565 2.549(12) y
    Sr3 N22 2_675 2.718(16) y
    Sr3 N2 . 2.760(7) y
    Sr3 N11 1_566 2.783(13) y
    Sr3 N23 1_565 2.851(11) y
    Sr3 N6 1_556 2.994(13) y
    Sr3 N1 . 3.096(10) y
    Si1 N15 2_764 1.732(12) ?
    Si1 N12 2_765 1.755(12) ?
    Si1 N4 . 1.765(14) ?
    Si1 N10 1_545 1.769(11) ?
    Si2 N16 . 1.734(11) ?
    Si2 N5 . 1.742(13) ?
    Si2 N7 . 1.750(12) ?
    Si2 N10 . 1.787(11) ?
    Si3 N1 2_674 1.734(11) ?
    Si3 N11 2_665 1.741(15) ?
    Si3 N14 2_675 1.752(11) ?
    Si3 N2 . 1.770(11) ?
    Si4 N14 . 1.743(8) ?
    Si4 O19 1_565 1.749(13) ?
    Si4 N1 2_674 1.788(12) ?
    Si4 N16 . 1.789(12) ?
    Si5 N13 . 1.745(11) ?
    Si5 N2 . 1.762(11) ?
    Si5 N16 . 1.770(11) ?
    Si5 N9 . 1.802(14) ?
    Si6 N13 1_554 1.742(12) ?
    Si6 N12 . 1.752(12) ?
    Si6 N8 . 1.768(15) ?
    Si6 N3 . 1.777(11) ?
    Si7 N6 . 1.728(15) ?
    Si7 N3 . 1.756(11) ?
    Si7 N7 . 1.764(11) ?
    Si7 N14 . 1.769(11) ?
    Si8 O18 1_556 1.703(10) ?
    Si8 N3 1_556 1.789(11) ?
    Si8 N2 . 1.789(8) ?
    Si8 N1 . 1.792(11) ?
    Si9 O17 1_565 1.725(13) ?
    Si9 N12 . 1.749(8) ?
    Si9 N7 . 1.784(11) ?
    Si9 N15 2_774 1.795(11) ?
    Si10 O20 . 1.696(13) ?
    Si10 N15 . 1.775(11) ?
    Si10 N10 . 1.786(8) ?
    Si10 N13 . 1.792(11) ?
    Al11 N21 . 1.687(13) ?
    Al11 O20 . 1.710(14) ?
    Al11 N5 1_545 1.771(12) ?
    Al11 N4 . 1.819(14) ?
    Al12 N4 2_764 1.685(15) ?
    Al12 O17 . 1.690(13) ?
    Al12 N21 . 1.702(14) ?
    Al12 N8 . 1.829(14) ?
    Al13 O18 . 1.672(11) ?
    Al13 N22 . 1.711(13) ?
    Al13 N11 . 1.740(14) ?
    Al13 N6 1_545 1.773(14) ?
    Al14 N22 . 1.671(14) ?
    Al14 O19 . 1.678(12) ?
    Al14 N9 . 1.747(14) ?
    Al14 N11 2_665 1.791(15) ?
    Al15 N23 . 1.697(15) ?
    Al15 N5 1_545 1.730(14) ?
    Al15 N9 . 1.807(16) ?
    Al15 O20 . 1.811(13) ?
    Al16 N9 . 1.700(15) ?
    Al16 N5 1_545 1.811(14) ?
    Al16 N23 . 1.820(15) ?
    Al16 O19 . 1.906(15) ?
    Al17 N8 . 1.687(16) ?
    Al17 N23 1_554 1.694(16) ?
    Al17 N6 1_545 1.762(15) ?
    Al17 O17 . 2.026(15) ?
    Al18 N6 1_545 1.716(16) ?
    Al18 N8 . 1.745(16) ?
    Al18 N23 1_554 1.783(15) ?
    Al18 O18 . 2.072(14) ?
loop_
    _geom_angle_atom_site_label_1
    _geom_angle_atom_site_label_2
    _geom_angle_atom_site_label_3
    _geom_angle_site_symmetry_1
    _geom_angle_site_symmetry_3
    _geom_angle
    _geom_angle_publ_flag
    N15 Si1 N12 2_764 2_765 106.4(5) ?
    N15 Si1 N4 2_764 . 112.0(6) ?
    N12 Si1 N4 2_765 . 108.2(6) ?
    N15 Si1 N10 2_764 1_545 110.2(5) ?
    N12 Si1 N10 2_765 1_545 113.0(4) ?
    N4 Si1 N10 . 1_545 107.1(6) ?
    N16 Si2 N5 . . 114.3(6) ?
    N16 Si2 N7 . . 105.9(5) ?
    N5 Si2 N7 . . 109.5(5) ?
    N16 Si2 N10 . . 110.7(5) ?
    N5 Si2 N10 . . 108.8(5) ?
    N7 Si2 N10 . . 107.3(5) ?
    N1 Si3 N11 2_674 2_665 110.2(6) ?
    N1 Si3 N14 2_674 2_675 110.2(5) ?
    N11 Si3 N14 2_665 2_675 105.0(6) ?
    N1 Si3 N2 2_674 . 106.4(5) ?
    N11 Si3 N2 2_665 . 112.0(6) ?
    N14 Si3 N2 2_675 . 113.1(4) ?
    N14 Si4 O19 . 1_565 117.0(5) ?
    N14 Si4 N1 . 2_674 106.6(5) ?
    O19 Si4 N1 1_565 2_674 108.0(6) ?
    N14 Si4 N16 . . 107.0(5) ?
    O19 Si4 N16 1_565 . 102.8(6) ?
    N1 Si4 N16 2_674 . 115.9(4) ?
    N13 Si5 N2 . . 113.3(5) ?
    N13 Si5 N16 . . 107.7(5) ?
    N2 Si5 N16 . . 107.7(5) ?
    N13 Si5 N9 . . 112.2(6) ?
    N2 Si5 N9 . . 110.4(6) ?
    N16 Si5 N9 . . 105.0(5) ?
    N13 Si6 N12 1_554 . 106.4(5) ?
    N13 Si6 N8 1_554 . 114.0(6) ?
    N12 Si6 N8 . . 107.5(6) ?
    N13 Si6 N3 1_554 . 109.9(5) ?
    N12 Si6 N3 . . 113.3(5) ?
    N8 Si6 N3 . . 106.0(6) ?
    N6 Si7 N3 . . 115.2(6) ?
    N6 Si7 N7 . . 115.5(6) ?
    N3 Si7 N7 . . 101.2(5) ?
    N6 Si7 N14 . . 102.3(5) ?
    N3 Si7 N14 . . 109.1(4) ?
    N7 Si7 N14 . . 113.9(5) ?
    O18 Si8 N3 1_556 1_556 111.7(6) ?
    O18 Si8 N2 1_556 . 111.1(5) ?
    N3 Si8 N2 1_556 . 107.0(5) ?
    O18 Si8 N1 1_556 . 112.5(6) ?
    N3 Si8 N1 1_556 . 111.3(4) ?
    N2 Si8 N1 . . 102.8(5) ?
    O17 Si9 N12 1_565 . 102.2(5) ?
    O17 Si9 N7 1_565 . 112.5(6) ?
    N12 Si9 N7 . . 109.0(5) ?
    O17 Si9 N15 1_565 2_774 112.8(6) ?
    N12 Si9 N15 . 2_774 108.2(5) ?
    N7 Si9 N15 . 2_774 111.6(4) ?
    O20 Si10 N15 . . 115.0(5) ?
    O20 Si10 N10 . . 117.7(6) ?
    N15 Si10 N10 . . 104.5(5) ?
    O20 Si10 N13 . . 100.0(6) ?
    N15 Si10 N13 . . 113.6(4) ?
    N10 Si10 N13 . . 106.0(5) ?
    N21 Al11 O20 . . 111.8(6) ?
    N21 Al11 N5 . 1_545 118.4(6) ?
    O20 Al11 N5 . 1_545 91.8(6) ?
    N21 Al11 N4 . . 118.3(7) ?
    O20 Al11 N4 . . 108.3(6) ?
    N5 Al11 N4 1_545 . 104.8(6) ?
    N4 Al12 O17 2_764 . 113.7(7) ?
    N4 Al12 N21 2_764 . 111.3(7) ?
    O17 Al12 N21 . . 114.4(6) ?
    N4 Al12 N8 2_764 . 106.8(6) ?
    O17 Al12 N8 . . 98.1(7) ?
    N21 Al12 N8 . . 111.7(6) ?
    O18 Al13 N22 . . 111.7(5) ?
    O18 Al13 N11 . . 106.0(6) ?
    N22 Al13 N11 . . 117.3(7) ?
    O18 Al13 N6 . 1_545 97.8(7) ?
    N22 Al13 N6 . 1_545 119.2(7) ?
    N11 Al13 N6 . 1_545 102.4(5) ?
    N22 Al14 O19 . . 116.1(6) ?
    N22 Al14 N9 . . 111.7(7) ?
    O19 Al14 N9 . . 101.0(7) ?
    N22 Al14 N11 . 2_665 112.3(7) ?
    O19 Al14 N11 . 2_665 108.0(7) ?
    N9 Al14 N11 . 2_665 106.9(6) ?
    N23 Al15 N5 . 1_545 111.2(7) ?
    N23 Al15 N9 . . 117.9(7) ?
    N5 Al15 N9 1_545 . 108.8(7) ?
    N23 Al15 O20 . . 120.7(7) ?
    N5 Al15 O20 1_545 . 89.8(7) ?
    N9 Al15 O20 . . 104.8(7) ?
    N9 Al16 N5 . 1_545 109.9(7) ?
    N9 Al16 N23 . . 117.1(6) ?
    N5 Al16 N23 1_545 . 102.3(6) ?
    N9 Al16 O19 . . 94.1(6) ?
    N5 Al16 O19 1_545 . 109.7(6) ?
    N23 Al16 O19 . . 123.7(6) ?
    N8 Al17 N23 . 1_554 117.6(7) ?
    N8 Al17 N6 . 1_545 113.5(8) ?
    N23 Al17 N6 1_554 1_545 112.7(7) ?
    N8 Al17 O17 . . 91.0(7) ?
    N23 Al17 O17 1_554 . 112.1(7) ?
    N6 Al17 O17 1_545 . 107.6(7) ?
    N6 Al18 N8 1_545 . 112.9(8) ?
    N6 Al18 N23 1_545 1_554 110.7(7) ?
    N8 Al18 N23 . 1_554 110.1(7) ?
    N6 Al18 O18 1_545 . 86.0(6) ?
    N8 Al18 O18 . . 106.5(7) ?
    N23 Al18 O18 1_554 . 128.4(7) ?
data_global
_journal_date_recd_electronic     2010-01-09
_journal_date_accepted     2010-01-26
_journal_name_full     'Acta Crystallographica, Section E'
_journal_year     2010
_journal_volume     66
_journal_issue      2
_journal_page_first     i14
_journal_page_last     i14
_journal_paper_category     QI
_journal_coeditor_code     BR2134
_publ_contact_author_name     'Nobuo Ishizawa'
_publ_contact_author_address
;
Nagoya Institute of Technology, Gokiso, Nagoya 466-8555, Japan
;
_publ_contact_author_email     'ishizawa@nitech.ac.jp'
_publ_contact_author_fax     '+81-572-27-6812'
_publ_contact_author_phone     '+81-572-27-6811'
_publ_section_title
;
Sr~3~(Al~3+<i>x</i>~Si~13-<i>x</i>~)(N~21-<i>x</i>~O~2+<i>x</i>~):Eu^2+^
(<i>x</i> \\sim 0): a monoclinic modification of Sr-sialon
;
loop_
    _publ_author_name
    _publ_author_footnote
    _publ_author_address
    'Ishizawa, Nobuo' .
;
Nagoya Institute of Technology, Gokiso, Nagoya 466-8555, Japan
;
    'Kamoshita, Minami' .
;
Nagoya Institute of Technology, Gokiso, Nagoya 466-8555, Japan
;
    'Fukuda, Koichiro' .
;
Nagoya Institute of Technology, Gokiso, Nagoya 466-8555, Japan
;
    'Shioi, Kousuke' .
;
National Institute for Materials Science, Namiki 1-1, Tsukuba
Ibaraki 305-0044, Japan
;
    'Hirosaki, Naoto' .
;
National Institute for Materials Science, Namiki 1-1, Tsukuba
Ibaraki 305-0044, Japan
;
