# Supplementary material for: Sr3(Al3+xSi13−x)(N21−xO2+x):Eu2+ (x ∼ 0): a monoclinic modification of Sr-sialon
Source: Acta Crystallogr Sect E Struct Rep Online. 2010 Jan 30;66(Pt 2):i14. doi: 10.1107/S1600536810003223 (PMC2979793; doi:10.1107/S1600536810003223)
Supplement: Supplementary file 2 [file e-66-00i14-Isup2.hkl]

#
# h,k,l, Fc-squared, Fo-squared, sigma(Fo-squared) and status flag
#
data_I
_shelx_title ' SD66_sd1l_2 in P1121'
_shelx_refln_list_code          4
_shelx_F_calc_maximum      331.04
_exptl_crystal_F_000      1000.50
_reflns_d_resolution_high  0.7695
 
loop_
 _symmetry_equiv_pos_as_xyz
 'x, y, z'
 '-x, -y, z+1/2'
 
_cell_length_a    14.7557
_cell_length_b     7.4627
_cell_length_c     9.0348
_cell_angle_alpha  90.000
_cell_angle_beta   90.000
_cell_angle_gamma  90.000
 
_shelx_F_squared_multiplier     1.000
 
loop_
 _refln_index_h
 _refln_index_k
 _refln_index_l
 _refln_F_squared_calc
 _refln_F_squared_meas
 _refln_F_squared_sigma
 _refln_observed_status
   1   0 -11       44.29       42.71     35.64 o
   2   0 -11      606.50      681.75     53.54 o
   3   0 -11       98.80      117.43     38.24 o
   4   0 -11      182.11      197.82     59.26 o
   5   0 -11       11.78      -38.32     65.16 o
   6   0 -11        1.46      -48.76     63.86 o
  -6   1 -11      700.24      661.59     83.12 o
  -5   1 -11     6122.33     5989.38    191.36 o
  -4   1 -11      461.53      568.41     75.40 o
  -3   1 -11      668.12      833.37    120.38 o
  -2   1 -11      235.82      313.03     65.11 o
  -1   1 -11     1932.86     2011.58     90.00 o
   0   1 -11     9510.83     9823.47    203.97 o
   1   1 -11     1931.23     2006.02     88.30 o
   2   1 -11      237.73      433.91     67.69 o
   3   1 -11      674.39      770.45     78.82 o
   4   1 -11      455.16      500.87     68.86 o
  -5   2 -11     3325.04     3000.49    137.29 o
  -4   2 -11     1143.42      999.79     92.30 o
  -3   2 -11     3088.75     3203.60    137.57 o
  -2   2 -11     3708.26     3670.86    146.84 o
  -1   2 -11      134.91       94.13     57.16 o
   0   2 -11     1731.56     1678.92    185.11 o
   1   2 -11      138.58      211.49     60.47 o
   2   2 -11     3691.88     3804.42    143.98 o
   3   2 -11     3095.88     3569.64    235.40 o
   4   2 -11     1150.54      920.86     86.28 o
   5   2 -11     3322.16     2784.78    186.81 o
  -3   3 -11      608.22      688.00     83.15 o
  -2   3 -11      929.92     1254.15    191.94 o
  -1   3 -11      508.46      466.11     73.31 o
   0   3 -11     1036.23     1065.89     93.14 o
   1   3 -11      511.82      525.28     73.77 o
   2   3 -11      922.05     1183.10     95.11 o
   3   3 -11      612.53      632.76     93.99 o
   0   0 -10     2943.76     2660.72    112.37 o
   1   0 -10      495.37      516.46     45.52 o
   2   0 -10       16.75      -15.91     30.16 o
   3   0 -10        4.45       38.43     33.08 o
   4   0 -10       72.29       72.80     34.19 o
   5   0 -10     1444.19     1715.86     99.37 o
   6   0 -10     2266.78     1880.26    139.88 o
   8   0 -10        3.01      -63.04     63.04 o
   9   0 -10      222.32      119.07     80.31 o
  -9   1 -10      795.25      607.61     72.42 o
  -8   1 -10     1344.14     1612.98    140.71 o
  -7   1 -10      658.50      602.24     75.16 o
  -6   1 -10       35.86       24.62     50.28 o
  -5   1 -10     1111.41     1398.78    178.83 o
  -4   1 -10      690.60      587.97     69.09 o
  -3   1 -10      655.75      829.85     77.10 o
  -2   1 -10     1826.14     1762.75     77.74 o
  -1   1 -10      135.23      167.34     44.69 o
   0   1 -10     5150.60     4900.64    110.30 o
   1   1 -10      137.72      199.88     38.09 o
   2   1 -10     1823.30     1776.29     68.85 o
   3   1 -10      657.67      864.32     61.92 o
   4   1 -10      699.41      729.37     70.19 o
   5   1 -10     1107.91     1232.66    132.05 o
  -9   2 -10       79.02      213.66     86.72 o
  -8   2 -10      539.54      662.76     62.55 o
  -7   2 -10      531.08      540.59     57.04 o
  -6   2 -10      993.76     1087.76     67.68 o
  -5   2 -10     2488.83     2572.65     89.03 o
  -4   2 -10      270.75      298.64     43.63 o
  -3   2 -10      702.47      899.51     66.02 o
  -2   2 -10      539.31      606.20     71.63 o
  -1   2 -10      763.01      701.15     74.04 o
   0   2 -10     1452.21     1620.73    162.37 o
   1   2 -10      750.59      693.52     72.06 o
   2   2 -10      535.52      423.64     63.68 o
   3   2 -10      704.95      774.36     96.48 o
   4   2 -10      273.86      296.12     72.96 o
   5   2 -10     2495.04     2533.10    167.15 o
   6   2 -10      990.89      772.84    115.10 o
   7   2 -10      534.14      629.06    107.15 o
  -8   3 -10      258.32      131.66     63.08 o
  -7   3 -10       51.72      -16.09     37.33 o
  -6   3 -10       91.39       85.14     41.82 o
  -5   3 -10        3.87       60.73     39.37 o
  -4   3 -10      577.99      459.36     50.99 o
  -3   3 -10     5119.96     5357.49    128.37 o
  -2   3 -10      590.56      549.11     49.20 o
  -1   3 -10       93.61       71.16     51.04 o
   0   3 -10     9937.13     9375.41    248.74 o
   1   3 -10       93.59       85.02     50.78 o
   2   3 -10      595.19      632.33     73.01 o
   3   3 -10     5090.05     5208.36    183.97 o
   4   3 -10      576.81      520.67    114.26 o
   5   3 -10        3.82       54.80     49.81 o
   6   3 -10       89.73       25.79     80.73 o
   7   3 -10       53.88      124.62     80.30 o
   8   3 -10      260.62      108.24     88.94 o
  -6   4 -10      411.93      197.99    130.38 o
  -5   4 -10     1002.01     1275.23     98.70 o
  -4   4 -10      121.31      141.61     43.09 o
  -3   4 -10      447.27      597.28     56.69 o
  -2   4 -10       39.46       11.38     36.69 o
  -1   4 -10     2409.58     2458.89    115.77 o
   0   4 -10    11630.80    10918.80    203.92 o
   1   4 -10     2399.58     2362.40    164.80 o
   2   4 -10       38.84      -10.55     48.15 o
   3   4 -10      446.60      600.43     74.22 o
   4   4 -10      122.44      168.49     57.66 o
   5   4 -10     1003.15     1274.80     94.24 o
   6   4 -10      415.25      350.98    106.55 o
  -1   5 -10      232.80      419.17     72.74 o
   0   5 -10     3653.39     3663.89    149.38 o
   1   5 -10      239.74      316.52     68.83 o
   1   0  -9       41.67       37.81     29.81 o
   2   0  -9     3018.86     3136.23     80.71 o
   3   0  -9     8020.71     8048.47    140.83 o
   4   0  -9     1750.45     1592.84     89.86 o
   5   0  -9       27.34        6.38     34.61 o
   6   0  -9       63.75      113.82     63.44 o
   7   0  -9       31.12       56.36     67.03 o
   8   0  -9     3621.85     3358.07    174.82 o
   9   0  -9     2508.25     1705.82    135.81 o
  10   0  -9      108.05       92.83     75.43 o
 -12   1  -9      732.64      411.08     82.84 o
 -11   1  -9      632.89      845.18    140.03 o
 -10   1  -9      711.76      635.01     73.19 o
  -9   1  -9      248.13      248.77     56.16 o
  -8   1  -9      524.63      495.60     62.90 o
  -7   1  -9      515.98      470.13     71.74 o
  -6   1  -9     3924.38     3767.80    105.48 o
  -5   1  -9     1301.15     1268.24     87.68 o
  -4   1  -9      214.80      167.45     36.35 o
  -3   1  -9      947.33     1126.92     54.37 o
  -2   1  -9      200.49      273.04     36.85 o
  -1   1  -9     1346.39     1318.55    102.59 o
   0   1  -9     8691.66     8904.81    151.78 o
   1   1  -9     1351.53     1258.30     56.89 o
   2   1  -9      197.27      156.04     41.89 o
   3   1  -9      953.31     1028.68     53.78 o
   4   1  -9      211.82      185.30     39.13 o
   5   1  -9     1307.86     1195.40     83.81 o
   6   1  -9     3929.85     3992.69    190.67 o
   7   1  -9      512.35      462.28     86.31 o
 -11   2  -9      454.49      370.65     67.74 o
 -10   2  -9     3195.89     3048.29    125.35 o
  -9   2  -9      551.73      405.72     94.49 o
  -8   2  -9      148.88      191.84     43.98 o
  -7   2  -9      489.21      480.32     51.38 o
  -6   2  -9       88.74      117.27     37.57 o
  -5   2  -9     4731.23     4372.49    112.22 o
  -4   2  -9      490.53      327.01     40.85 o
  -3   2  -9      571.42      735.46     57.19 o
  -2   2  -9      335.26      475.99     42.38 o
  -1   2  -9      198.73      174.78     40.05 o
   0   2  -9     4638.44     4241.79    139.88 o
   1   2  -9      194.73      203.98     49.80 o
   2   2  -9      339.49      384.77     57.20 o
   3   2  -9      576.65      670.23     68.03 o
   4   2  -9      482.96      291.21     55.96 o
   5   2  -9     4713.08     4350.53    142.62 o
   6   2  -9       87.79       45.99     68.45 o
   7   2  -9      492.52      524.02     98.57 o
   8   2  -9      148.06      273.51     92.15 o
 -10   3  -9     1214.99     1216.60     88.70 o
  -9   3  -9      265.43      234.49     49.13 o
  -8   3  -9      296.04      296.57     49.38 o
  -7   3  -9      458.12      331.73     47.98 o
  -6   3  -9     1261.66     1298.74     70.44 o
  -5   3  -9     6751.48     6374.65    145.45 o
  -4   3  -9      292.93      322.41     71.03 o
  -3   3  -9      936.15     1018.06     59.83 o
  -2   3  -9      476.55      491.74     50.13 o
  -1   3  -9     1134.32     1138.32     57.16 o
   0   3  -9      991.84      907.88     70.22 o
   1   3  -9     1134.48      925.40     91.68 o
   2   3  -9      477.48      492.07     72.37 o
   3   3  -9      941.15     1196.63     82.30 o
   4   3  -9      301.34      258.85     67.18 o
   5   3  -9     6770.73     6308.05    398.58 o
   6   3  -9     1275.28     1379.87    138.51 o
   7   3  -9      457.44      462.32     98.92 o
   8   3  -9      302.00      217.90     87.90 o
   9   3  -9      272.01      214.95     93.50 o
  10   3  -9     1213.59     1459.43    154.28 o
  -9   4  -9     1992.48     1537.34    105.51 o
  -8   4  -9     1630.28     1672.66     85.92 o
  -7   4  -9      108.73      186.97     47.12 o
  -6   4  -9       42.40       75.24     41.17 o
  -5   4  -9     2706.43     2648.24     93.29 o
  -4   4  -9      532.94      431.26     49.45 o
  -3   4  -9     5184.71     5423.38    131.66 o
  -2   4  -9     2583.85     2599.63     87.56 o
  -1   4  -9      488.91      554.24     49.89 o
   0   4  -9      423.33      605.41    106.43 o
   1   4  -9      495.07      447.92     44.46 o
   2   4  -9     2596.06     2716.55     81.99 o
   3   4  -9     5181.34     5128.88    214.54 o
   4   4  -9      534.42      433.55    177.07 o
   5   4  -9     2706.85     2693.76    116.16 o
   6   4  -9       43.86       49.08     81.39 o
   7   4  -9      111.97      137.55     85.66 o
   8   4  -9     1641.39     1589.78    161.53 o
   9   4  -9     1988.40     1624.72    162.76 o
  -7   5  -9      266.36      330.69     69.40 o
  -6   5  -9      712.83      622.93     63.96 o
  -5   5  -9     3888.92     3941.88    120.90 o
  -4   5  -9      377.64      414.99     81.61 o
  -3   5  -9     1144.98     1351.39     73.14 o
  -2   5  -9       68.23       74.52     41.34 o
  -1   5  -9      195.62      206.45     52.65 o
   0   5  -9     1249.59     1399.53     71.61 o
   1   5  -9      191.09      217.45     43.56 o
   2   5  -9       67.71       73.63     38.94 o
   3   5  -9     1140.66     1224.19     87.59 o
   4   5  -9      383.59      433.99     49.72 o
   5   5  -9     3897.39     4052.95    108.94 o
   6   5  -9      708.16      722.90     55.40 o
   7   5  -9      268.73      328.93     54.65 o
  -3   6  -9      369.18      379.75     72.32 o
  -2   6  -9      690.87      760.18     86.75 o
  -1   6  -9      192.31      118.35     62.55 o
   0   6  -9     4346.94     4184.38    171.34 o
   1   6  -9      195.83      141.47     69.40 o
   2   6  -9      698.06      772.43     87.60 o
   3   6  -9      371.75      359.15     72.61 o
   0   0  -8     5777.22     5723.69    151.93 o
   1   0  -8      940.28      871.29     45.91 o
   2   0  -8       32.03       24.89     38.03 o
   3   0  -8       26.73       30.88     25.82 o
   4   0  -8      648.65      654.96     41.88 o
   5   0  -8    10511.03    10343.40    234.06 o
   6   0  -8      560.76      567.18     62.65 o
   7   0  -8      190.57      158.98     46.24 o
   8   0  -8        4.11       18.51     41.27 o
   9   0  -8       19.69        1.79     57.64 o
  10   0  -8      174.94      164.38     52.65 o
  11   0  -8      149.39      178.73     57.79 o
  12   0  -8      605.15      551.95     47.40 o
  13   0  -8        5.59       35.46     39.83 o
  14   0  -8        6.39        4.61     47.82 o
 -13   1  -8       26.01       34.78     36.94 o
 -12   1  -8       29.27      -34.27     51.72 o
 -11   1  -8      206.62      226.88     59.10 o
 -10   1  -8     1607.36     1631.01     93.33 o
  -9   1  -8     1722.48     1827.37     92.67 o
  -8   1  -8     1056.93     1177.17    127.47 o
  -7   1  -8       71.49       77.25     61.51 o
  -6   1  -8      205.69      194.69     38.37 o
  -5   1  -8    11441.38    10545.75    193.15 o
  -4   1  -8      925.83      880.99     46.50 o
  -3   1  -8     7007.86     6825.66    105.46 o
  -2   1  -8     1776.81     1776.25     47.63 o
  -1   1  -8      156.87      156.65     28.78 o
   0   1  -8     3810.90     3521.82     88.08 o
   1   1  -8      155.23      175.96     30.37 o
   2   1  -8     1785.62     1705.48     61.31 o
   3   1  -8     7001.55     6841.56    121.93 o
   4   1  -8      930.16      652.60     46.78 o
   5   1  -8    11439.10    11461.70    198.64 o
   6   1  -8      208.29      232.52     49.84 o
   7   1  -8       69.96       60.14     64.49 o
   8   1  -8     1063.82     1322.84    123.35 o
  13   1  -8       26.66       27.83     45.16 o
 -13   2  -8      313.55      343.44     45.11 o
 -12   2  -8     1232.92      815.34    257.42 o
 -11   2  -8     2792.49     2816.13    122.85 o
 -10   2  -8      225.37      226.07     56.49 o
  -9   2  -8       27.40      -24.97     41.59 o
  -8   2  -8        6.41       49.46     36.98 o
  -7   2  -8     1181.54     1305.48     66.97 o
  -6   2  -8     6585.83     6445.09    141.59 o
  -5   2  -8     3576.98     3774.96    102.43 o
  -4   2  -8       13.03       34.24     29.53 o
  -3   2  -8      987.49     1075.11     55.41 o
  -2   2  -8       25.79       43.06     25.64 o
  -1   2  -8     3480.52     3459.15     85.74 o
   0   2  -8    12714.49    13201.28    279.96 o
   1   2  -8     3493.87     3463.22    174.34 o
   2   2  -8       25.19       41.99     36.50 o
   3   2  -8      987.34     1042.68    105.06 o
   4   2  -8       13.63       43.33     37.71 o
   5   2  -8     3590.84     3825.74    124.12 o
   6   2  -8     6578.90     6457.19    249.15 o
   7   2  -8     1177.45     1293.09    123.42 o
   8   2  -8        6.44       40.28     70.17 o
   9   2  -8       27.30       35.14     70.94 o
  13   2  -8      313.27      380.34     59.80 o
 -12   3  -8      224.14      244.06     41.55 o
 -11   3  -8     1336.57     1360.01     96.57 o
 -10   3  -8      144.94      120.14     45.53 o
  -9   3  -8     1400.79     1164.64     78.89 o
  -8   3  -8     1047.94     1315.09     81.93 o
  -7   3  -8      720.44      746.52     58.11 o
  -6   3  -8     1124.55     1269.15     66.97 o
  -5   3  -8     2996.22     2812.82     89.10 o
  -4   3  -8      891.72      946.30    103.37 o
  -3   3  -8     1648.12     1815.56     84.15 o
  -2   3  -8     1159.15     1304.79     76.26 o
  -1   3  -8      607.00      637.95     46.56 o
   0   3  -8      160.17      249.94     35.55 o
   1   3  -8      615.57      687.23     53.92 o
   2   3  -8     1158.69     1301.21     52.52 o
   3   3  -8     1659.27     1648.88     86.82 o
   4   3  -8      892.74      983.10     88.14 o
   5   3  -8     3007.31     2630.32    105.22 o
   6   3  -8     1133.42     1275.01    126.85 o
   7   3  -8      725.99      902.71    113.96 o
   8   3  -8     1053.99     1217.96    130.49 o
   9   3  -8     1406.02     1330.37    135.22 o
  10   3  -8      141.02      159.31     89.54 o
  11   3  -8     1333.91     1446.81    148.21 o
 -11   4  -8       69.56       68.64     47.02 o
 -10   4  -8     1731.52     1819.59     89.75 o
  -9   4  -8      113.45      151.48     47.02 o
  -8   4  -8      431.45      540.05     98.29 o
  -7   4  -8      287.77      398.57     51.56 o
  -6   4  -8     1747.51     1799.42     77.17 o
  -5   4  -8     1925.10     1944.78     94.13 o
  -4   4  -8       78.26       26.87     38.05 o
  -3   4  -8       82.99       56.40     34.00 o
  -2   4  -8      447.62      531.61     49.33 o
  -1   4  -8      151.22      148.22     36.21 o
   0   4  -8      624.73      676.71     50.62 o
   1   4  -8      148.84      169.03     35.40 o
   2   4  -8      443.29      589.03     48.61 o
   3   4  -8       82.88       81.82     37.54 o
   4   4  -8       81.01       70.29     32.42 o
   5   4  -8     1911.81     1838.88     67.71 o
   6   4  -8     1740.29     1618.09     86.62 o
   7   4  -8      288.63      318.22     47.90 o
   8   4  -8      428.86      625.59    152.01 o
   9   4  -8      117.90      152.85     48.21 o
  10   4  -8     1738.17     1912.11    162.02 o
  11   4  -8       66.83       10.61     88.76 o
  -9   5  -8     2108.29     1911.86    267.18 o
  -8   5  -8      426.74      614.54     63.11 o
  -7   5  -8      183.66      175.66     47.93 o
  -6   5  -8       61.08       36.56     41.17 o
  -5   5  -8      109.83      138.28     44.22 o
  -4   5  -8      356.07      370.92     53.20 o
  -3   5  -8     4085.26     4017.92    146.04 o
  -2   5  -8      645.11      650.37     56.05 o
  -1   5  -8      152.95      228.06     41.78 o
   0   5  -8      549.61      679.29     55.52 o
   1   5  -8      150.91      189.98     41.30 o
   2   5  -8      652.03      699.34     55.80 o
   3   5  -8     4089.59     3964.20    108.51 o
   4   5  -8      353.63      305.84     44.86 o
   5   5  -8      110.92       87.28     43.81 o
   6   5  -8       63.82      122.97     53.17 o
   7   5  -8      187.50      155.80     54.90 o
   8   5  -8      432.47      416.21     65.49 o
   9   5  -8     2110.25     1554.33    148.82 o
  -7   6  -8      238.04      320.55     55.97 o
  -6   6  -8     1581.81     1604.68    106.74 o
  -5   6  -8      540.14      578.02     63.66 o
  -4   6  -8      208.31      210.26     92.16 o
  -3   6  -8      395.11      485.73     57.91 o
  -2   6  -8       49.64       -4.71     39.48 o
  -1   6  -8      317.21      307.23     57.82 o
   0   6  -8      735.85      958.00     69.12 o
   1   6  -8      312.68      335.62     51.63 o
   2   6  -8       49.61       28.26     40.51 o
   3   6  -8      400.70      519.49     74.62 o
   4   6  -8      213.81      188.24     46.98 o
   5   6  -8      542.65      728.84     66.71 o
   6   6  -8     1589.97     1460.60     80.30 o
   7   6  -8      234.96      287.99     68.71 o
  -2   7  -8     1171.28     1289.43    104.01 o
  -1   7  -8      443.09      418.15     78.35 o
   0   7  -8      589.79      736.03     87.97 o
   1   7  -8      453.88      545.72     89.06 o
   2   7  -8     1187.55     1043.83    203.21 o
   1   0  -7        7.43       -8.65     24.49 o
   2   0  -7     2597.17     2767.50     78.96 o
   3   0  -7     3789.55     3823.20     94.57 o
   4   0  -7      551.50      541.10     35.85 o
   5   0  -7       16.64       -8.47     23.53 o
   6   0  -7        5.50      -18.31     23.86 o
   7   0  -7      307.93      196.47     89.96 o
   8   0  -7     1133.91     1197.51     73.07 o
   9   0  -7     1867.17     1826.93    146.51 o
  10   0  -7       47.96      144.97     31.66 o
  11   0  -7       20.43       22.10     45.87 o
  12   0  -7       26.55       -7.08     71.99 o
  13   0  -7      308.92      320.04     54.79 o
  14   0  -7      157.30      174.76    114.54 o
  15   0  -7      321.04      119.41     58.82 o
 -15   1  -7       89.53       59.94     59.32 o
 -14   1  -7       15.13       25.29     64.52 o
 -13   1  -7       19.83       42.90     43.58 o
 -12   1  -7     1685.11     1485.22    193.86 o
 -11   1  -7     1047.14     1021.84     54.99 o
 -10   1  -7     4935.51     4737.38    102.57 o
  -9   1  -7      205.59      174.11     31.19 o
  -8   1  -7      151.42      113.65     42.89 o
  -7   1  -7      396.71      417.64     74.21 o
  -6   1  -7     4188.63     4202.21    102.65 o
  -5   1  -7     2563.04     2530.19     64.39 o
  -4   1  -7      162.05       67.88     29.05 o
  -3   1  -7      260.82      316.13     30.01 o
  -2   1  -7      339.00      409.57     27.49 o
  -1   1  -7     1458.34     1475.31     40.66 o
   0   1  -7     1135.58     1410.36     49.47 o
   1   1  -7     1450.16     1437.64     50.00 o
   2   1  -7      341.62      400.07     34.36 o
   3   1  -7      260.67      358.73     32.85 o
   4   1  -7      163.71      207.01     41.55 o
   5   1  -7     2551.09     2610.10    142.49 o
   6   1  -7     4208.27     4166.90    541.96 o
   8   1  -7      146.56      226.15     71.09 o
   9   1  -7      206.21      196.10     62.77 o
  10   1  -7     4950.94     4543.37    141.32 o
  11   1  -7     1033.14      985.24     71.46 o
  12   1  -7     1699.80     1587.75     89.33 o
  13   1  -7       20.17       92.10     51.60 o
  14   1  -7       14.75      -26.53     51.79 o
  15   1  -7       91.78      148.47     63.58 o
 -14   2  -7      288.94      216.57     52.29 o
 -13   2  -7       10.29      -12.30     65.41 o
 -12   2  -7       51.00       -1.53     34.55 o
 -11   2  -7      919.22      913.49     54.36 o
 -10   2  -7    10139.68    10313.24    266.45 o
  -9   2  -7     3480.48     3261.45     84.80 o
  -8   2  -7     1432.27     1482.25     80.79 o
  -7   2  -7       41.15       50.23     32.33 o
  -6   2  -7      132.69      127.61     34.10 o
  -5   2  -7     2483.39     2485.83     77.09 o
  -4   2  -7      700.15      611.86     43.25 o
  -3   2  -7     9943.72    10065.76    153.43 o
  -2   2  -7     2409.66     2165.35     57.57 o
  -1   2  -7      915.54      973.27     57.26 o
   0   2  -7    19887.26    19646.00    296.91 o
   1   2  -7      921.42      954.46     63.12 o
   2   2  -7     2408.45     2149.85    127.27 o
   3   2  -7     9920.06    10470.28    241.78 o
   4   2  -7      705.40      660.80     95.80 o
   5   2  -7     2470.81     2488.86     93.31 o
   6   2  -7      131.82       -7.12     59.35 o
   7   2  -7       42.60       89.34     65.94 o
   8   2  -7     1449.23     1279.64    122.26 o
   9   2  -7     3460.12     3286.88    163.71 o
  10   2  -7    10145.04    10093.68    202.18 o
  11   2  -7      908.11     1012.65     73.29 o
  12   2  -7       51.29       28.84     44.88 o
  13   2  -7        9.88      -41.12     45.88 o
  14   2  -7      291.34      228.32     63.13 o
 -14   3  -7       54.91       43.66     59.76 o
 -13   3  -7      128.89      221.11     54.54 o
 -12   3  -7     1266.87      977.62     60.63 o
 -11   3  -7       82.60       83.91     37.77 o
 -10   3  -7     1064.63     1163.61     53.23 o
  -9   3  -7      210.81      164.62     31.32 o
  -8   3  -7       36.41       21.08     24.47 o
  -7   3  -7      208.71      233.39     42.67 o
  -6   3  -7     3896.13     3638.33    112.95 o
  -5   3  -7      213.72      371.49     42.73 o
  -4   3  -7       84.94       46.91     29.30 o
  -3   3  -7      269.55      257.15     35.51 o
  -2   3  -7      247.52      271.40     35.97 o
  -1   3  -7      474.03      468.48     40.16 o
   0   3  -7    16193.97    15669.07    254.79 o
   1   3  -7      465.20      461.70     55.85 o
   2   3  -7      245.43      306.85     34.41 o
   3   3  -7      265.66      306.62     36.01 o
   4   3  -7       85.14      125.16     28.23 o
   5   3  -7      216.15      251.72     52.60 o
   6   3  -7     3889.74     3824.66     89.95 o
   7   3  -7      208.01      262.69     43.29 o
   8   3  -7       37.54       43.56     68.69 o
   9   3  -7      207.05      255.37     36.13 o
  10   3  -7     1053.35     1074.37    127.07 o
  11   3  -7       82.42       96.52     38.59 o
  12   3  -7     1274.64     1150.11    143.95 o
  13   3  -7      129.96      267.26     60.26 o
  14   3  -7       55.01       21.67     53.42 o
 -13   4  -7      406.44      499.84     79.06 o
 -12   4  -7      237.64      191.25     58.40 o
 -11   4  -7      342.33      339.88     47.01 o
 -10   4  -7     3149.89     3351.56    129.01 o
  -9   4  -7     1693.24     1675.36     58.52 o
  -8   4  -7     1619.54     1616.18     55.59 o
  -7   4  -7      153.29      144.62     41.25 o
  -6   4  -7      358.17      383.79     47.11 o
  -5   4  -7      715.70      671.73     53.44 o
  -4   4  -7     1182.03     1233.48     92.92 o
  -3   4  -7     3730.37     3822.43    102.18 o
  -2   4  -7     1322.35     1310.27     62.46 o
  -1   4  -7       47.70       54.06     31.41 o
   0   4  -7     5661.60     5648.10    124.73 o
   1   4  -7       47.80       76.94     31.56 o
   2   4  -7     1331.65     1430.99     61.08 o
   3   4  -7     3738.10     3754.83     97.32 o
   4   4  -7     1177.23     1253.77     58.31 o
   5   4  -7      715.78      739.77     51.25 o
   6   4  -7      361.45      543.32     84.87 o
   7   4  -7      156.81      121.90     76.53 o
   8   4  -7     1619.42     1752.91    143.52 o
   9   4  -7     1702.64     1613.13     67.15 o
  10   4  -7     3163.83     3121.69     99.51 o
  11   4  -7      340.43      281.53     51.57 o
  12   4  -7      240.28      251.25     52.25 o
  13   4  -7      410.33      412.13     61.29 o
 -11   5  -7     2812.52     2598.52     89.23 o
 -10   5  -7     1760.67     1662.64     65.61 o
  -9   5  -7       39.02       38.26     33.12 o
  -8   5  -7     1207.23     1313.88     64.72 o
  -7   5  -7      254.35      289.07     33.91 o
  -6   5  -7     1909.82     2023.09     82.90 o
  -5   5  -7     4636.03     4500.06    119.64 o
  -4   5  -7      336.01      466.03     50.81 o
  -3   5  -7       46.04      114.76     37.14 o
  -2   5  -7     1104.18     1136.06     64.65 o
  -1   5  -7     2796.17     2969.84     92.85 o
   0   5  -7    14150.89    14176.20    248.99 o
   1   5  -7     2797.86     2868.82     90.14 o
   2   5  -7     1080.08     1136.89     63.42 o
   3   5  -7       46.24       96.00     36.53 o
   4   5  -7      341.96      458.35     47.53 o
   5   5  -7     4654.22     4237.81    112.94 o
   6   5  -7     1901.61     1838.43     77.48 o
   7   5  -7      252.85      209.28     54.27 o
   8   5  -7     1212.99     1220.87    141.98 o
   9   5  -7       39.03       50.66     39.50 o
  10   5  -7     1763.46     1661.15     99.84 o
  11   5  -7     2826.82     2680.81    160.18 o
  -9   6  -7     1655.92     1539.07     72.87 o
  -8   6  -7      301.80      400.23     43.75 o
  -7   6  -7      249.56      313.56     39.00 o
  -6   6  -7      107.40       84.12     47.04 o
  -5   6  -7     1112.94     1365.89     78.71 o
  -4   6  -7      207.90      158.72     46.15 o
  -3   6  -7     3575.20     3540.67    116.32 o
  -2   6  -7      217.81      127.08     42.90 o
  -1   6  -7      271.76      210.08     63.10 o
   0   6  -7    10598.06    10477.47    207.02 o
   1   6  -7      278.84      289.64     47.94 o
   2   6  -7      217.95      106.44     42.08 o
   3   6  -7     3571.33     3229.86    124.55 o
   4   6  -7      204.86      176.17     44.22 o
   5   6  -7     1106.95     1207.22     73.15 o
   6   6  -7      106.10      175.21     45.53 o
   7   6  -7      253.82      308.33     50.98 o
   8   6  -7      294.64      472.33     48.26 o
   9   6  -7     1641.14     1601.89    162.09 o
  -6   7  -7     3969.21     4091.32     93.99 o
  -5   7  -7      300.31      383.90     68.32 o
  -4   7  -7       48.86       50.13     46.89 o
  -3   7  -7      850.67      877.98     72.91 o
  -2   7  -7      577.49      626.13     65.72 o
  -1   7  -7      106.03      108.80     48.87 o
   0   7  -7     1127.52     1734.36     90.07 o
   1   7  -7      102.05      112.41     66.41 o
   2   7  -7      579.19      625.95     64.75 o
   3   7  -7      855.93      816.63     81.61 o
   4   7  -7       47.88      -41.66     41.66 o
   5   7  -7      299.06      303.72     55.32 o
   6   7  -7     3977.19     4084.65    222.06 o
   0   0  -6    81208.53    84693.85   1947.37 o
   1   0  -6     4240.14     4058.34    112.96 o
   2   0  -6       11.00       55.97     32.15 o
   3   0  -6       57.05       14.69     22.77 o
   4   0  -6      271.63      110.14     23.50 o
   5   0  -6     2353.14     1948.45     55.97 o
   6   0  -6    24041.93    22609.97    336.57 o
   7   0  -6      756.67      506.77     71.89 o
   8   0  -6        2.49       36.78     26.38 o
   9   0  -6       54.80       85.89     28.61 o
  10   0  -6     9700.41     9613.35    150.16 o
  11   0  -6     2399.29     2442.22     75.39 o
  12   0  -6     3880.96     3749.57    201.51 o
  13   0  -6       18.76       79.61     44.15 o
  14   0  -6       76.95      170.42     60.91 o
  15   0  -6     3673.07     3765.88    166.55 o
  16   0  -6     1154.23      929.45    101.67 o
 -16   1  -6     1648.24     1442.96    119.16 o
 -15   1  -6     5131.38     4773.21    188.33 o
 -14   1  -6      460.31      388.78     72.29 o
 -13   1  -6      290.71      199.92     51.50 o
 -12   1  -6      460.49      362.02     42.63 o
 -11   1  -6      243.01      209.68     34.56 o
 -10   1  -6      805.05      933.66     47.44 o
  -9   1  -6     3210.67     3249.39    136.75 o
  -8   1  -6      662.18      839.77     41.14 o
  -7   1  -6      647.53      621.49     34.96 o
  -6   1  -6     3723.83     3476.55     91.43 o
  -5   1  -6    20213.95    19585.11    256.68 o
  -4   1  -6      660.92      480.25     38.59 o
  -3   1  -6     5634.48     5825.83    113.30 o
  -2   1  -6      955.61     1051.29     74.81 o
  -1   1  -6      224.02      178.44     28.00 o
   0   1  -6      937.21     1003.92     37.92 o
   1   1  -6      229.30      183.81     50.37 o
   2   1  -6      950.02     1064.62     62.69 o
   3   1  -6     5628.70     5585.26    156.96 o
   4   1  -6      655.94      552.56     48.98 o
   5   1  -6    20172.65    20337.26    371.33 o
   6   1  -6     3719.25     3549.47    109.95 o
   7   1  -6      647.37      597.88    145.20 o
   8   1  -6      665.77      878.20     50.11 o
   9   1  -6     3218.15     3398.49    200.88 o
  10   1  -6      788.50      987.30     73.95 o
  11   1  -6      243.44      229.46     54.21 o
  12   1  -6      462.05      454.53     64.72 o
  13   1  -6      287.24      244.29     60.50 o
  14   1  -6      468.87      208.07     61.64 o
  15   1  -6     5110.90     5065.16    191.98 o
  16   1  -6     1663.29     1625.14    118.98 o
 -16   2  -6     1436.33     1265.56    112.36 o
 -15   2  -6       96.88       70.34     62.45 o
 -14   2  -6      142.84      225.21     66.15 o
 -13   2  -6      118.63      123.10     46.58 o
 -12   2  -6      503.47      497.30    100.30 o
 -11   2  -6       34.91       44.62     33.88 o
 -10   2  -6      843.02      692.23     77.27 o
  -9   2  -6       53.39       80.33     26.69 o
  -8   2  -6      256.64      339.26     45.13 o
  -7   2  -6      420.81      408.49     31.41 o
  -6   2  -6     1128.87     1125.30     54.71 o
  -5   2  -6     1247.09     1196.85     55.12 o
  -4   2  -6      270.99      258.26     32.57 o
  -3   2  -6     1069.23     1047.57     41.05 o
  -2   2  -6      447.41      388.54     29.18 o
  -1   2  -6      344.01      420.19     33.27 o
   0   2  -6     2419.87     2301.44     74.35 o
   1   2  -6      339.54      342.03     38.20 o
   2   2  -6      452.52      415.93     36.06 o
   3   2  -6     1066.79     1148.44     99.71 o
   4   2  -6      276.39      295.30     31.73 o
   5   2  -6     1251.23     1244.01    102.26 o
   6   2  -6     1141.84     1181.29     97.67 o
   7   2  -6      422.68      399.08     35.29 o
   8   2  -6      254.20      342.81     40.86 o
   9   2  -6       54.56       81.64     34.45 o
  10   2  -6      842.36      867.75     59.16 o
  11   2  -6       34.31        2.32     62.97 o
  12   2  -6      500.83      448.84     66.01 o
  13   2  -6      115.14      107.59     56.70 o
  14   2  -6      144.79      155.93     60.54 o
  15   2  -6       94.69       72.23     63.36 o
  16   2  -6     1442.49     1181.91    106.93 o
 -15   3  -6     2719.59     2621.13    142.97 o
 -14   3  -6      744.41      547.34     80.86 o
 -13   3  -6       19.43       80.32     60.58 o
 -12   3  -6       33.01       34.78     67.38 o
 -11   3  -6      708.34      884.24     94.24 o
 -10   3  -6     9559.86     8947.39    146.21 o
  -9   3  -6     4341.28     4323.31     89.27 o
  -8   3  -6     2693.27     2615.29     66.91 o
  -7   3  -6       71.78      125.23     27.95 o
  -6   3  -6      869.77      875.20     39.78 o
  -5   3  -6     5615.07     5637.71    122.42 o
  -4   3  -6     1143.59      955.73    134.48 o
  -3   3  -6    12440.37    12326.48    207.62 o
  -2   3  -6     3656.47     3692.04     97.53 o
  -1   3  -6      296.97      296.78     32.90 o
   0   3  -6    21373.35    22261.50    333.06 o
   1   3  -6      296.85      276.01     31.98 o
   2   3  -6     3662.07     3617.73     85.86 o
   3   3  -6    12423.06    12616.28    205.92 o
   4   3  -6     1139.58     1202.86     50.21 o
   5   3  -6     5614.95     5686.77    146.33 o
   6   3  -6      872.90      837.58     36.42 o
   7   3  -6       71.82       97.15     32.42 o
   8   3  -6     2695.29     2567.40     94.38 o
   9   3  -6     4340.50     4552.63    119.27 o
  10   3  -6     9599.76     9106.06    197.95 o
  11   3  -6      715.04      785.54     62.34 o
  12   3  -6       32.66       40.07     52.59 o
  13   3  -6       19.75      149.37     49.83 o
  14   3  -6      735.28      387.64     73.94 o
  15   3  -6     2732.95     2794.85    148.40 o
 -14   4  -6      351.05      260.44     75.00 o
 -13   4  -6      231.81      305.99     74.11 o
 -12   4  -6     1610.87     1887.83    118.58 o
 -11   4  -6      512.58      484.39     44.20 o
 -10   4  -6     4288.95     4508.47     97.75 o
  -9   4  -6      691.23      709.61     44.94 o
  -8   4  -6      910.30      984.99     49.90 o
  -7   4  -6      265.50      326.99     34.38 o
  -6   4  -6     6998.46     6899.35    114.84 o
  -5   4  -6     7510.90     7489.24    120.00 o
  -4   4  -6      274.92      342.89     40.34 o
  -3   4  -6      854.63      884.78     62.94 o
  -2   4  -6      777.32      744.10     48.99 o
  -1   4  -6      537.78      493.58     42.61 o
   0   4  -6      636.46      898.36     52.13 o
   1   4  -6      534.75      499.13     41.77 o
   2   4  -6      773.99      797.99     49.24 o
   3   4  -6      852.27      998.63     54.29 o
   4   4  -6      282.70      331.03     38.33 o
   5   4  -6     7531.53     7721.75    185.35 o
   6   4  -6     7001.15     6802.13    120.07 o
   7   4  -6      272.61      367.96     35.48 o
   8   4  -6      900.63      823.89     77.05 o
   9   4  -6      701.60      854.74     61.41 o
  10   4  -6     4274.17     4456.65    129.92 o
  11   4  -6      522.30      408.41     55.84 o
  12   4  -6     1610.24     1457.46    150.76 o
  13   4  -6      232.91      385.01     90.81 o
  14   4  -6      356.94      292.57    104.23 o
 -13   5  -6      306.24      476.46     86.35 o
 -12   5  -6      103.51      131.97     67.13 o
 -11   5  -6      273.05      379.15     55.19 o
 -10   5  -6     3464.38     3294.47     97.48 o
  -9   5  -6     1329.44     1110.94     77.29 o
  -8   5  -6       83.20      100.36     42.01 o
  -7   5  -6       90.17      106.84     44.37 o
  -6   5  -6      335.51      323.50     36.47 o
  -5   5  -6     1138.97     1144.94     49.69 o
  -4   5  -6      210.72      191.60     28.72 o
  -3   5  -6     3989.25     4253.05    110.99 o
  -2   5  -6      280.81      300.67     42.63 o
  -1   5  -6      428.80      416.99     44.55 o
   0   5  -6     5933.66     5293.40    124.32 o
   1   5  -6      436.58      355.57     42.34 o
   2   5  -6      286.81      335.96     48.84 o
   3   5  -6     3995.07     4160.86    108.44 o
   4   5  -6      204.97      158.88     40.33 o
   5   5  -6     1134.78     1157.34     49.45 o
   6   5  -6      337.81      290.49     73.30 o
   7   5  -6       93.12       88.77     33.29 o
   8   5  -6       83.23       72.94     42.22 o
   9   5  -6     1343.42     1333.54    169.22 o
  10   5  -6     3458.17     3114.25    117.49 o
  11   5  -6      274.74      222.59     55.93 o
  12   5  -6      101.49      155.49     54.30 o
  13   5  -6      310.79      306.22     63.34 o
 -11   6  -6      950.82      973.81    102.87 o
 -10   6  -6     1925.83     1827.20     93.20 o
  -9   6  -6       84.03       62.07     40.09 o
  -8   6  -6       45.73       41.16     37.48 o
  -7   6  -6      509.36      596.26     47.13 o
  -6   6  -6     1395.08     1415.76     70.72 o
  -5   6  -6     1904.37     1765.07     62.63 o
  -4   6  -6      513.71      495.35     52.25 o
  -3   6  -6      554.35      708.62     41.89 o
  -2   6  -6       29.79       20.75     37.32 o
  -1   6  -6     1132.14     1110.38    109.63 o
   0   6  -6     3430.14     3430.09    110.54 o
   1   6  -6     1118.25     1093.49     66.44 o
   2   6  -6       29.03       25.24     35.15 o
   3   6  -6      550.74      520.65     53.96 o
   4   6  -6      516.98      411.89     76.65 o
   5   6  -6     1912.31     1754.35     77.62 o
   6   6  -6     1386.02     1203.77    149.81 o
   7   6  -6      507.43      499.18     67.23 o
   8   6  -6       45.74       -1.98     76.74 o
   9   6  -6       85.22       36.53     85.88 o
  10   6  -6     1941.45     2364.84    197.83 o
  11   6  -6      946.53      789.73    138.22 o
  -8   7  -6      367.53      282.90     65.28 o
  -7   7  -6       45.85       65.15     41.76 o
  -6   7  -6      182.55      166.73     44.08 o
  -5   7  -6     2691.86     3015.42     82.17 o
  -4   7  -6      485.41      536.41     44.81 o
  -3   7  -6     2753.10     2621.27     79.32 o
  -2   7  -6      308.73      343.59     37.55 o
  -1   7  -6      651.34      644.42     62.39 o
   0   7  -6     6444.42     6494.00    158.89 o
   1   7  -6      663.03      584.82     60.59 o
   2   7  -6      312.55      370.06     55.73 o
   3   7  -6     2755.69     2530.04    110.65 o
   4   7  -6      482.82      500.94     58.27 o
   5   7  -6     2699.88     2777.89    113.43 o
   6   7  -6      185.25       97.56     72.10 o
   7   7  -6       46.01      100.62     59.22 o
   8   7  -6      376.13      328.41     70.45 o
  -4   8  -6      125.43       71.76     44.35 o
  -3   8  -6       21.36       52.30     37.37 o
  -2   8  -6      285.64      270.72     40.06 o
  -1   8  -6      240.31      243.91     41.50 o
   0   8  -6     9001.82     9472.17    211.64 o
   1   8  -6      236.65      209.71     56.84 o
   2   8  -6      279.39      300.02     58.83 o
   3   8  -6       21.89       44.10     48.27 o
   4   8  -6      128.49       73.06     80.53 o
   1   0  -5        7.39       14.96     28.28 o
   2   0  -5       61.47       71.37     28.19 o
   3   0  -5     2918.05     2794.00     78.18 o
   4   0  -5      433.93      349.50     30.95 o
   5   0  -5        4.82        3.51     23.61 o
   6   0  -5       12.34        9.18     18.60 o
   7   0  -5      582.20      510.40     29.90 o
   8   0  -5       36.49       70.20     25.20 o
   9   0  -5      826.15     1045.46     83.07 o
  10   0  -5      112.33       40.19     27.08 o
  11   0  -5      149.16       75.46     29.74 o
  12   0  -5      248.81      245.57     70.51 o
  13   0  -5     2081.95     1753.73     87.53 o
  14   0  -5       34.03       10.88     57.64 o
  15   0  -5      294.41      214.43     67.53 o
  16   0  -5       43.72       40.76     63.34 o
  17   0  -5      123.35       95.96     73.51 o
 -17   1  -5      132.76      229.02     78.62 o
 -16   1  -5       73.77       -3.65     62.77 o
 -15   1  -5     4302.37     4443.25    183.42 o
 -14   1  -5      183.22       92.22     66.43 o
 -13   1  -5      945.84     1247.36    104.12 o
 -12   1  -5     2567.63     3020.80    182.12 o
 -11   1  -5      452.97      437.40     38.94 o
 -10   1  -5      651.74      671.04     42.87 o
  -9   1  -5     1135.46     1035.83     65.25 o
  -8   1  -5      805.68      993.64     50.91 o
  -7   1  -5      306.25      309.60     39.31 o
  -6   1  -5    12550.37    12263.08    175.60 o
  -5   1  -5    19477.88    19753.43    294.51 o
  -4   1  -5      212.19      170.39     25.40 o
  -3   1  -5     3285.83     3501.41    198.15 o
  -2   1  -5     1039.73     1174.91     42.64 o
  -1   1  -5     1141.81     1030.17     61.39 o
   0   1  -5    11565.88    11423.09    177.66 o
   1   1  -5     1138.98     1002.06     52.67 o
   2   1  -5     1048.35     1154.48     58.03 o
   3   1  -5     3303.58     3486.57     99.18 o
   4   1  -5      212.53      132.92     47.60 o
   5   1  -5    19545.57    20095.88    510.31 o
   6   1  -5    12516.39    12238.87    231.55 o
   7   1  -5      312.41      313.18     30.27 o
   8   1  -5      800.68      913.89     43.03 o
   9   1  -5     1133.12     1021.56    104.54 o
  10   1  -5      665.77      620.65     65.82 o
  11   1  -5      455.51      487.30     48.99 o
  12   1  -5     2561.20     2927.54    109.30 o
  13   1  -5      956.13     1050.14     80.06 o
  14   1  -5      182.47       37.25     61.36 o
  15   1  -5     4310.08     4672.51    184.76 o
  16   1  -5       71.91      -24.76     61.92 o
  17   1  -5      133.52      114.87     72.15 o
 -16   2  -5     1087.08     1323.45    119.28 o
 -15   2  -5    12254.57    12561.34    357.82 o
 -14   2  -5     1002.17     1024.07     98.79 o
 -13   2  -5      274.17      328.23     72.51 o
 -12   2  -5      285.78      203.96     45.25 o
 -11   2  -5       34.65       12.48     32.03 o
 -10   2  -5      297.84      357.17     36.88 o
  -9   2  -5     8385.78     8150.98    149.54 o
  -8   2  -5     2292.39     2397.40     55.56 o
  -7   2  -5       78.34       74.82     20.76 o
  -6   2  -5     3285.47     3303.71     86.44 o
  -5   2  -5    39207.83    39223.38    568.05 o
  -4   2  -5     1689.23     1525.26     68.19 o
  -3   2  -5    25383.53    25981.88    386.70 o
  -2   2  -5     2340.45     2469.20     63.18 o
  -1   2  -5       43.61       19.07     15.46 o
   0   2  -5      965.75      906.59     66.45 o
   1   2  -5       43.98       69.76     33.96 o
   2   2  -5     2352.76     2353.49     71.37 o
   3   2  -5    25426.38    25412.84    446.28 o
   4   2  -5     1696.58     1618.58    101.37 o
   5   2  -5    39186.11    38727.61    664.05 o
   6   2  -5     3279.69     3469.05    151.97 o
   7   2  -5       79.23       -5.02     29.15 o
   8   2  -5     2285.85     2263.99     79.13 o
   9   2  -5     8419.73     8597.55    180.53 o
  10   2  -5      289.32      364.08     43.29 o
  11   2  -5       35.66       65.38     40.80 o
  12   2  -5      283.61      167.56     48.37 o
  13   2  -5      281.76      299.01     69.03 o
  14   2  -5     1010.43     1081.09     98.59 o
  15   2  -5    12254.55    12048.72    343.37 o
  16   2  -5     1080.23     1171.36    112.00 o
 -16   3  -5      564.15      584.94     90.82 o
 -15   3  -5     3202.83     3555.90    170.50 o
 -14   3  -5      678.15      684.95     88.69 o
 -13   3  -5      965.69     1163.12    103.44 o
 -12   3  -5      697.97      858.42    121.61 o
 -11   3  -5     1794.64     1762.73     85.99 o
 -10   3  -5      557.31      633.29     42.52 o
  -9   3  -5      444.19      387.32     36.01 o
  -8   3  -5      768.36     1026.69    101.06 o
  -7   3  -5     1415.05     1435.57     59.88 o
  -6   3  -5     2957.04     2991.31     66.47 o
  -5   3  -5     1733.06     1590.56     64.05 o
  -4   3  -5      310.59      254.97     33.31 o
  -3   3  -5     3287.62     3219.65    111.36 o
  -2   3  -5      383.46      463.80     45.14 o
  -1   3  -5     2186.28     2221.16     80.49 o
   0   3  -5     9768.79     9835.81    207.07 o
   1   3  -5     2191.00     2289.58    162.54 o
   2   3  -5      376.87      523.08     45.33 o
   3   3  -5     3302.88     3273.04     99.19 o
   4   3  -5      319.03      328.21     65.49 o
   5   3  -5     1724.68     1795.21    117.99 o
   6   3  -5     2955.85     3091.44     89.01 o
   7   3  -5     1415.70     1388.58     75.93 o
   8   3  -5      762.45     1005.53     62.71 o
   9   3  -5      444.01      445.40     49.79 o
  10   3  -5      558.01      592.13     58.91 o
  11   3  -5     1803.04     1957.17     86.41 o
  12   3  -5      697.26      556.75     83.49 o
  13   3  -5      986.02     1217.99     82.67 o
  14   3  -5      672.17      683.37     70.95 o
  15   3  -5     3183.23     3818.45    171.26 o
  16   3  -5      563.04      291.64     80.71 o
 -15   4  -5      890.90      482.18     86.12 o
 -14   4  -5      151.89       80.05     67.00 o
 -13   4  -5      319.62      334.30     77.14 o
 -12   4  -5       50.65      118.39     63.55 o
 -11   4  -5      457.42      636.13     66.99 o
 -10   4  -5     1013.03     1189.63     55.60 o
  -9   4  -5     3018.67     2865.36     73.61 o
  -8   4  -5      134.64      147.17     31.65 o
  -7   4  -5      540.52      566.06     39.64 o
  -6   4  -5      155.10      144.64     29.32 o
  -5   4  -5      510.44      536.18     59.42 o
  -4   4  -5      194.43      231.62     27.91 o
  -3   4  -5     5691.96     5569.59     94.55 o
  -2   4  -5      251.20      303.64     48.10 o
  -1   4  -5      167.51      165.26     30.98 o
   0   4  -5     3861.53     3730.98     97.65 o
   1   4  -5      173.16      222.71     38.64 o
   2   4  -5      257.16      285.19     34.74 o
   3   4  -5     5678.42     5675.23    145.52 o
   4   4  -5      192.15      191.07     41.42 o
   5   4  -5      513.10      513.92     53.11 o
   6   4  -5      154.75      102.35     37.62 o
   7   4  -5      545.75      681.72     59.60 o
   8   4  -5      129.73      188.19     76.99 o
   9   4  -5     3004.14     2821.44    172.56 o
  10   4  -5     1026.00      985.17    126.29 o
  11   4  -5      454.68      616.35    112.83 o
  12   4  -5       50.04       31.64     79.56 o
  13   4  -5      326.23      449.87    107.16 o
  14   4  -5      145.56      198.30     57.37 o
  15   4  -5      905.38      641.38     75.70 o
 -14   5  -5      241.09      148.80     73.24 o
 -13   5  -5       34.20       60.48     69.68 o
 -12   5  -5     2017.63     1701.91    125.86 o
 -11   5  -5       44.44       99.98     64.83 o
 -10   5  -5      118.58      146.01     42.58 o
  -9   5  -5      312.41      205.46     43.01 o
  -8   5  -5      275.06      336.21     39.69 o
  -7   5  -5      189.22      253.34     34.72 o
  -6   5  -5     7511.52     7331.22    125.01 o
  -5   5  -5     7010.06     6933.16    121.33 o
  -4   5  -5       35.64       20.01     25.76 o
  -3   5  -5      208.63      259.88     31.37 o
  -2   5  -5      148.72      173.37     27.87 o
  -1   5  -5      131.29      167.34     25.71 o
   0   5  -5    15833.29    15593.79    205.76 o
   1   5  -5      126.37      116.69     33.06 o
   2   5  -5      146.12      193.87     36.61 o
   3   5  -5      210.44      254.36     48.04 o
   4   5  -5       34.68       35.76     38.17 o
   5   5  -5     6995.33     6929.78    261.28 o
   6   5  -5     7530.01     6963.44    181.23 o
   7   5  -5      186.00      242.59    120.38 o
   8   5  -5      277.95      495.77    102.88 o
   9   5  -5      313.13      273.44     93.98 o
  10   5  -5      121.87      112.70     85.62 o
  11   5  -5       42.97       90.19     86.46 o
  13   5  -5       34.23       14.09     90.12 o
  14   5  -5      239.80      105.07    100.35 o
 -12   6  -5      157.51       54.36     72.34 o
 -11   6  -5      527.55      358.99     83.46 o
 -10   6  -5     1664.11     1725.22     92.52 o
  -9   6  -5     1298.93     1178.36     77.20 o
  -8   6  -5     2693.97     2784.89    125.86 o
  -7   6  -5      300.71      338.71     46.80 o
  -6   6  -5      319.30      351.38     39.81 o
  -5   6  -5     8618.24     8115.75    139.89 o
  -4   6  -5      377.74      469.63     65.00 o
  -3   6  -5     3007.32     3117.92     77.09 o
  -2   6  -5     2837.00     2964.42     74.02 o
  -1   6  -5      234.14      261.29     32.85 o
   0   6  -5     3849.44     3759.71     81.21 o
   1   6  -5      235.37      243.08     29.41 o
   2   6  -5     2845.44     2990.91     66.80 o
   3   6  -5     3006.80     2970.00    150.98 o
   4   6  -5      373.03      482.68     62.37 o
   5   6  -5     8612.84     8002.10    208.79 o
   6   6  -5      327.49      369.41     59.87 o
   7   6  -5      306.71      328.93     73.89 o
   8   6  -5     2704.13     2645.27    118.02 o
   9   6  -5     1301.77      937.00    131.51 o
  10   6  -5     1673.96     2027.78    180.24 o
  11   6  -5      526.76      470.57    115.37 o
  12   6  -5      158.27      194.87    102.03 o
 -10   7  -5     1375.54     1469.54     93.86 o
  -9   7  -5      194.42      301.39     68.98 o
  -8   7  -5     1675.45     1720.69     91.52 o
  -7   7  -5      125.67       35.08     47.46 o
  -6   7  -5     1552.50     1759.58     79.18 o
  -5   7  -5     5025.75     4805.94    121.65 o
  -4   7  -5      585.85      633.58     47.78 o
  -3   7  -5      107.51      163.75     41.30 o
  -2   7  -5     1618.26     1656.46     64.34 o
  -1   7  -5      280.20      245.41     36.79 o
   0   7  -5     4588.69     4383.25     96.40 o
   1   7  -5      272.20      243.81     37.32 o
   2   7  -5     1608.39     1590.37     57.98 o
   3   7  -5      108.81      130.25     29.39 o
   4   7  -5      594.80      448.69     68.75 o
   5   7  -5     5032.79     5180.28    170.74 o
   6   7  -5     1542.85     1489.91    103.14 o
   7   7  -5      127.55      167.81     59.93 o
   8   7  -5     1669.11     1744.13    109.46 o
   9   7  -5      199.46      312.85    105.02 o
  10   7  -5     1379.22     1207.24    155.95 o
  -7   8  -5       64.70       85.79     53.56 o
  -6   8  -5       99.23       34.36     75.26 o
  -5   8  -5     5030.66     5152.27    151.37 o
  -4   8  -5       70.17       55.41     42.55 o
  -3   8  -5     3827.37     4154.33    115.67 o
  -2   8  -5      190.37      181.69     40.02 o
  -1   8  -5      531.17      552.85     49.25 o
   0   8  -5     1945.55     1916.39     70.08 o
   1   8  -5      538.84      518.80     45.81 o
   2   8  -5      192.84      189.78     37.11 o
   3   8  -5     3819.04     3950.86     92.33 o
   4   8  -5       67.83       23.31     31.57 o
   5   8  -5     5030.52     4892.50    175.69 o
   6   8  -5       98.21       88.55     61.81 o
   7   8  -5       66.26       -2.20     57.09 o
   0   0  -4    19694.08    24137.20    585.00 o
   1   0  -4      928.65      862.43     46.82 o
   2   0  -4       27.23      -15.29     16.38 o
   3   0  -4       11.88       -2.40     17.48 o
   4   0  -4        1.22        1.15     34.35 o
   5   0  -4    11442.57    11748.50    194.12 o
   6   0  -4    11853.60    11704.43    162.15 o
   7   0  -4      198.08      151.17     29.47 o
   8   0  -4        5.63      -12.44     26.16 o
   9   0  -4      246.84      229.21     35.89 o
  10   0  -4     8020.60     7789.93    195.94 o
  11   0  -4      784.59     1004.95     61.87 o
  12   0  -4     2799.30     3194.40    146.18 o
  13   0  -4        8.47       10.92     58.25 o
  14   0  -4       95.77      132.63     68.63 o
  15   0  -4     4966.89     4591.42    194.64 o
  16   0  -4      307.31      166.84     70.80 o
  17   0  -4       37.13       19.02     65.48 o
  18   0  -4      365.94      284.48     81.39 o
 -17   1  -4      136.15       66.43     73.72 o
 -16   1  -4      589.68      617.77     93.93 o
 -15   1  -4     1391.02     1741.47    119.18 o
 -14   1  -4      571.15      452.80     80.76 o
 -13   1  -4       50.16      -13.40     54.95 o
 -12   1  -4       35.21       -1.75     38.41 o
 -11   1  -4       62.09       31.21     37.83 o
 -10   1  -4     4222.79     3999.27    101.01 o
  -9   1  -4     4477.75     4810.28    142.48 o
  -8   1  -4     2126.30     1962.36     86.92 o
  -7   1  -4       20.95       47.07     18.41 o
  -6   1  -4      221.93      200.69     22.94 o
  -5   1  -4     1072.75     1249.48     38.85 o
  -4   1  -4      718.07      640.55    117.51 o
  -3   1  -4    19110.41    19400.68    280.65 o
  -2   1  -4     3944.42     3940.35     95.71 o
  -1   1  -4       17.29        9.89     16.09 o
   0   1  -4    10773.60    10784.21    164.76 o
   1   1  -4       17.28       25.15     14.68 o
   2   1  -4     3934.99     4002.78    100.61 o
   3   1  -4    19125.01    18797.44    471.46 o
   4   1  -4      722.08      496.39     54.20 o
   5   1  -4     1069.00     1260.79     40.10 o
   6   1  -4      221.74      212.77     23.35 o
   7   1  -4       20.90       -9.00     22.40 o
   8   1  -4     2120.31     2032.13     68.60 o
   9   1  -4     4455.71     4613.81    110.95 o
  10   1  -4     4235.42     4106.86     87.33 o
  11   1  -4       59.77       34.34     30.44 o
  12   1  -4       34.88       47.07     39.16 o
  13   1  -4       48.91        4.75     58.30 o
  14   1  -4      558.98      576.24     84.95 o
  15   1  -4     1395.68     1659.38    116.64 o
  16   1  -4      583.51      807.31     98.77 o
  17   1  -4      134.20      148.71     74.43 o
 -17   2  -4       66.99      -10.49     70.56 o
 -16   2  -4        9.92      -46.92     62.91 o
 -15   2  -4      637.61      750.02     98.50 o
 -14   2  -4      320.84      273.03     77.58 o
 -13   2  -4       41.02       72.69     63.45 o
 -12   2  -4     2819.17     3494.74    119.36 o
 -11   2  -4      278.07      278.73     45.21 o
 -10   2  -4      633.02      656.77     86.98 o
  -9   2  -4      144.21       97.19     34.24 o
  -8   2  -4     1861.32     1778.19     81.75 o
  -7   2  -4      318.74      408.45     49.82 o
  -6   2  -4    12008.57    11977.46    245.34 o
  -5   2  -4      774.43      773.68     31.54 o
  -4   2  -4      106.08       93.94     18.44 o
  -3   2  -4       20.29       17.09     18.18 o
  -2   2  -4     2630.49     2771.70     63.14 o
  -1   2  -4      686.02      557.44     49.71 o
   0   2  -4    16265.64    16360.07    304.43 o
   1   2  -4      681.00      630.86     38.55 o
   2   2  -4     2626.97     2562.73     73.59 o
   3   2  -4       21.25       44.93     38.36 o
   4   2  -4      108.08      147.76     43.97 o
   5   2  -4      776.20      697.12     84.39 o
   6   2  -4    12013.14    12027.30    237.23 o
   7   2  -4      317.29      496.37     69.87 o
   8   2  -4     1835.79     1796.09     85.48 o
   9   2  -4      145.94      132.09     49.11 o
  10   2  -4      640.44      726.65     52.85 o
  11   2  -4      279.52      311.34     52.11 o
  12   2  -4     2834.06     3304.48    111.54 o
  13   2  -4       42.70      104.03     49.52 o
  14   2  -4      313.41      235.85     72.27 o
  15   2  -4      650.21      762.82     98.33 o
  16   2  -4        9.68      -49.57     64.98 o
  17   2  -4       66.73       53.26     70.91 o
 -17   3  -4       82.02      224.12     77.63 o
 -16   3  -4       44.51       46.03     69.40 o
 -15   3  -4     3592.10     3934.65    177.27 o
 -14   3  -4      185.02      160.34     69.88 o
 -13   3  -4       13.43      -53.91     53.91 o
 -12   3  -4      215.46      275.61     56.29 o
 -11   3  -4      108.51       28.93     36.58 o
 -10   3  -4    16189.04    17018.60    233.10 o
  -9   3  -4     6536.51     6525.73    115.83 o
  -8   3  -4      307.93      276.85     37.44 o
  -7   3  -4       29.82       82.42     32.48 o
  -6   3  -4      512.15      503.04     83.62 o
  -5   3  -4     4841.77     4703.33    100.41 o
  -4   3  -4      450.77      353.20     35.62 o
  -3   3  -4    19393.00    19529.99    294.68 o
  -2   3  -4      170.32      118.86     31.56 o
  -1   3  -4      161.62      201.25     51.12 o
   0   3  -4    39476.46    42132.26    722.30 o
   1   3  -4      163.30      197.89     33.08 o
   2   3  -4      167.35      277.74     54.77 o
   3   3  -4    19408.14    19453.54    515.86 o
   4   3  -4      444.07      366.53     63.81 o
   5   3  -4     4844.72     4914.76    191.71 o
   6   3  -4      513.30      572.68     78.90 o
   7   3  -4       31.00       56.56     55.87 o
   8   3  -4      298.66      203.21     72.04 o
   9   3  -4     6525.60     6556.73    250.32 o
  10   3  -4    16199.76    16088.95    806.97 o
  11   3  -4      109.90       68.80     76.48 o
  12   3  -4      217.38      262.90     91.40 o
  13   3  -4       13.36      -73.51     73.51 o
  14   3  -4      181.36       28.72     86.63 o
  15   3  -4     3552.68     3624.76    132.35 o
  16   3  -4       44.61       38.24     69.98 o
  17   3  -4       79.55       38.51     69.71 o
 -16   4  -4      552.85      604.28     97.90 o
 -15   4  -4     5058.81     4735.56    199.93 o
 -14   4  -4      527.04      354.60     78.72 o
 -13   4  -4      169.17       64.69     63.90 o
 -12   4  -4      877.92      666.52     84.94 o
 -11   4  -4      939.31      987.96     93.90 o
 -10   4  -4     2765.04     2762.54     90.45 o
  -9   4  -4      467.94      437.06     45.35 o
  -8   4  -4     1427.21     1337.08     52.33 o
  -7   4  -4      513.05      622.54     39.80 o
  -6   4  -4     2976.64     2925.22     68.03 o
  -5   4  -4    29945.48    29729.22    360.89 o
  -4   4  -4      551.80      419.54     41.71 o
  -3   4  -4     1232.68     1313.24     53.91 o
  -2   4  -4      748.07      796.22     90.66 o
  -1   4  -4     1657.88     1573.18     72.69 o
   0   4  -4    25629.18    24887.00    464.50 o
   1   4  -4     1648.81     1654.79     74.46 o
   2   4  -4      755.37      665.19     79.76 o
   3   4  -4     1236.61     1379.39    103.37 o
   4   4  -4      553.07      430.33     74.93 o
   5   4  -4    29937.39    27885.57    742.23 o
   6   4  -4     2981.06     2935.08    159.49 o
   7   4  -4      516.09      556.60     91.01 o
   8   4  -4     1410.55     1518.24    135.61 o
   9   4  -4      463.60      518.74     96.48 o
  10   4  -4     2759.61     2678.90    172.68 o
  11   4  -4      929.48      899.11    122.09 o
  12   4  -4      878.17      755.90    116.94 o
  13   4  -4      170.79      311.03    102.16 o
  14   4  -4      526.53      478.47    113.47 o
  15   4  -4     5058.09     4507.17    244.44 o
  16   4  -4      551.35      487.75    121.49 o
 -15   5  -4      935.81     1153.55    120.03 o
 -14   5  -4     1513.17     1238.48    117.16 o
 -13   5  -4      499.82      677.01     97.96 o
 -12   5  -4       76.46       64.11     67.53 o
 -11   5  -4     1122.20     1461.23    116.46 o
 -10   5  -4     1269.64     1242.94    110.59 o
  -9   5  -4     2482.11     2562.37     83.98 o
  -8   5  -4     3450.24     3387.22     93.48 o
  -7   5  -4      856.00      929.19     48.29 o
  -6   5  -4      133.88      185.33     31.34 o
  -5   5  -4      433.88      493.16     38.18 o
  -4   5  -4     1202.07     1319.09     58.34 o
  -3   5  -4     4009.41     4032.54     83.04 o
  -2   5  -4     2622.90     2630.45     70.20 o
  -1   5  -4      895.50      889.75     41.59 o
   0   5  -4     3254.25     3304.45     72.10 o
   1   5  -4      910.36      897.70     76.33 o
   2   5  -4     2632.88     2518.62     67.84 o
   3   5  -4     4006.62     3988.20    122.50 o
   4   5  -4     1201.33     1373.60    107.20 o
   5   5  -4      432.14      408.62     32.00 o
   6   5  -4      139.96      213.64     47.87 o
   7   5  -4      862.89     1007.99     72.97 o
   8   5  -4     3457.51     3338.93    119.01 o
   9   5  -4     2476.69     2534.12    171.50 o
  10   5  -4     1256.92      883.82    128.27 o
  11   5  -4     1115.04     1228.47    145.54 o
  12   5  -4       76.68      -33.73     85.04 o
  13   5  -4      501.91      604.31    122.33 o
  14   5  -4     1519.49     1217.37    152.25 o
  15   5  -4      933.43     1070.54    149.82 o
 -13   6  -4       25.25       31.92     73.52 o
 -12   6  -4     1483.92     1004.76    114.09 o
 -11   6  -4      561.85      529.76     93.74 o
 -10   6  -4      179.98      275.68     82.32 o
  -9   6  -4      142.37      119.10     48.17 o
  -8   6  -4     1471.17     1671.11     87.57 o
  -7   6  -4       88.87      110.87     40.25 o
  -6   6  -4     8338.99     8270.01    162.15 o
  -5   6  -4      466.49      445.49     40.40 o
  -4   6  -4      273.23      299.94     35.92 o
  -3   6  -4       90.94       52.13     29.28 o
  -2   6  -4      936.50      956.93     48.63 o
  -1   6  -4       99.94       61.74     27.69 o
   0   6  -4    14435.99    14232.35    205.60 o
   1   6  -4       95.28       76.53     27.43 o
   2   6  -4      921.74      911.59     50.77 o
   3   6  -4       92.27       42.27     28.98 o
   4   6  -4      277.41      304.95     38.76 o
   5   6  -4      464.25      484.91     40.11 o
   6   6  -4     8319.23     8235.69    148.46 o
   7   6  -4       87.71       83.98     30.28 o
   8   6  -4     1478.36     1416.34    123.75 o
   9   6  -4      142.35      125.50     83.95 o
  10   6  -4      181.83      224.73     96.45 o
  11   6  -4      547.07      521.76    114.14 o
  13   6  -4       25.11       26.06     87.33 o
 -11   7  -4     1213.16     1228.58    123.69 o
 -10   7  -4     2255.32     2690.92    159.57 o
  -9   7  -4     1838.50     1762.11    338.31 o
  -8   7  -4      312.81      437.43    133.21 o
  -7   7  -4      586.89      605.58     65.83 o
  -6   7  -4     1432.19     1462.12     84.93 o
  -5   7  -4     4058.45     3958.60    110.64 o
  -4   7  -4      237.37      149.59     42.71 o
  -3   7  -4     2564.06     2661.21     77.96 o
  -2   7  -4      192.16      127.70     37.15 o
  -1   7  -4      479.13      450.22     41.69 o
   0   7  -4     2528.50     2861.68     78.61 o
   1   7  -4      473.98      365.90     39.23 o
   2   7  -4      192.66      169.76     34.31 o
   3   7  -4     2559.18     2588.83     81.46 o
   4   7  -4      231.25      186.54     39.20 o
   5   7  -4     4053.52     3987.48    115.07 o
   6   7  -4     1433.61     1426.68     63.64 o
   7   7  -4      589.01      558.09     47.76 o
   8   7  -4      312.96      319.19     41.90 o
   9   7  -4     1831.38     1355.52     98.51 o
  10   7  -4     2251.23     2054.72    171.31 o
  11   7  -4     1207.39     1226.65    152.78 o
  -8   8  -4      187.58      233.18     59.81 o
  -7   8  -4      373.09      329.94     63.50 o
  -6   8  -4     1764.02     1921.81    100.09 o
  -5   8  -4       94.16      155.36     54.77 o
  -4   8  -4      114.60       59.74     50.77 o
  -3   8  -4      433.32      360.25     60.38 o
  -2   8  -4      166.13      196.89     51.67 o
  -1   8  -4     1081.20     1131.90     61.47 o
   0   8  -4     1179.05     1221.85     76.79 o
   1   8  -4     1071.88     1156.36     60.27 o
   2   8  -4      167.69      196.27     52.52 o
   3   8  -4      438.53      439.28     45.44 o
   4   8  -4      116.63       97.64     49.37 o
   5   8  -4       93.50       94.87     40.29 o
   6   8  -4     1763.64     1772.88     74.38 o
   7   8  -4      366.38      441.05     52.66 o
   8   8  -4      189.78      267.18     43.16 o
  -2   9  -4      244.48      356.90     63.92 o
  -1   9  -4      337.76      438.45     65.99 o
   0   9  -4     1000.09     1012.61     84.79 o
   1   9  -4      345.92      402.32     53.44 o
   2   9  -4      245.94      404.92     70.51 o
   1   0  -3       19.54      -13.41     13.41 o
   2   0  -3     3826.81     3851.97     71.35 o
   3   0  -3    46801.54    45662.52    541.72 o
   4   0  -3      705.91      556.37    101.64 o
   5   0  -3       24.91       24.36     14.39 o
   6   0  -3       30.68        3.69     15.55 o
   7   0  -3      179.37      128.59     32.43 o
   8   0  -3     2602.48     2496.96     70.33 o
   9   0  -3    14706.16    15559.96    463.72 o
  10   0  -3       68.67       57.02     32.37 o
  11   0  -3       54.91       24.46     47.76 o
  12   0  -3       37.65       31.42     47.60 o
  13   0  -3     1832.67     1671.33     87.73 o
  14   0  -3      458.78      392.50     79.13 o
  16   0  -3        0.77       64.17     70.02 o
  17   0  -3       48.98      -13.52     69.79 o
  18   0  -3       56.25       47.66     76.68 o
 -18   1  -3      336.96      292.26     87.64 o
 -17   1  -3      145.86      -30.70     67.65 o
 -16   1  -3      518.28      663.80     94.53 o
 -15   1  -3      146.87      272.49     78.86 o
 -14   1  -3      368.04      474.35     81.34 o
 -13   1  -3     2766.85     2566.26    104.97 o
 -12   1  -3     3025.24     3394.37    198.92 o
 -11   1  -3      155.22      160.61     55.83 o
 -10   1  -3     8311.30     8512.55    211.97 o
  -9   1  -3     1689.16     1548.98     79.85 o
  -8   1  -3      553.46      589.96     36.29 o
  -7   1  -3      930.98      877.08     32.97 o
  -6   1  -3    12744.80    12512.71    151.33 o
  -5   1  -3     1772.91     2197.16     41.08 o
  -4   1  -3       90.53       59.08     13.23 o
  -3   1  -3     5298.23     5120.69     98.01 o
  -2   1  -3      712.23      699.62     36.26 o
  -1   1  -3      833.31      598.40    100.45 o
   0   1  -3   109586.76   115022.48   1515.67 o
   1   1  -3      833.38      602.54     57.08 o
   2   1  -3      713.30      593.75     52.40 o
   3   1  -3     5331.10     4963.55    156.60 o
   4   1  -3       92.22       45.33     16.78 o
   5   1  -3     1774.04     2129.54     47.87 o
   6   1  -3    12798.22    12876.61    179.82 o
   7   1  -3      929.05      915.81     38.17 o
   8   1  -3      555.12      599.63     43.99 o
   9   1  -3     1695.51     1715.91     66.32 o
  10   1  -3     8342.90     8814.45    242.45 o
  11   1  -3      157.90      129.27     44.79 o
  12   1  -3     3038.90     3435.32    125.33 o
  13   1  -3     2787.19     2774.79    138.58 o
  14   1  -3      370.39      511.48     84.01 o
  15   1  -3      147.93      304.53     85.29 o
  16   1  -3      513.08      585.12     94.71 o
  17   1  -3      146.55       -3.99     66.93 o
  18   1  -3      336.10      157.46     82.24 o
 -18   2  -3       55.99      -13.39     73.86 o
 -17   2  -3       53.13       -6.09     71.40 o
 -16   2  -3       81.14       33.44     71.86 o
 -15   2  -3     2213.66     2047.16    134.63 o
 -14   2  -3        8.69        1.65     64.22 o
 -13   2  -3     3061.63     2911.12    112.68 o
 -12   2  -3      108.58      126.94     51.11 o
 -11   2  -3      778.62      736.23     55.75 o
 -10   2  -3     9679.75     9569.59    227.50 o
  -9   2  -3     2208.65     2401.28    136.43 o
  -8   2  -3      223.23      323.14     50.40 o
  -7   2  -3     1857.95     1592.57     56.88 o
  -6   2  -3       77.65       80.46     21.10 o
  -5   2  -3     7997.24     8566.57    146.88 o
  -4   2  -3      173.22      169.18     23.57 o
  -3   2  -3     4277.06     4282.63     84.01 o
  -2   2  -3      844.26      808.29     32.65 o
  -1   2  -3      175.34      154.63     43.58 o
   0   2  -3    11634.74    10148.36    195.41 o
   1   2  -3      173.80      189.70     39.34 o
   2   2  -3      839.81      857.44     64.42 o
   3   2  -3     4249.41     4238.63    153.01 o
   4   2  -3      172.22      126.97     41.35 o
   5   2  -3     8003.72     8290.31    256.57 o
   6   2  -3       78.79       72.95     24.09 o
   7   2  -3     1858.30     1731.94     79.45 o
   8   2  -3      221.30      293.25     50.37 o
   9   2  -3     2199.54     2492.71    101.68 o
  10   2  -3     9654.23     9055.50    225.78 o
  11   2  -3      769.02      838.44     96.78 o
  12   2  -3      109.31        3.57     66.30 o
  13   2  -3     3073.84     2676.10    164.22 o
  14   2  -3        8.49      -39.86     76.42 o
  16   2  -3       78.51       34.73     68.21 o
  17   2  -3       51.81      181.77     79.08 o
  18   2  -3       57.33       93.40     74.84 o
 -17   3  -3      131.52      143.09     79.80 o
 -16   3  -3      225.84      270.86     82.78 o
 -15   3  -3       92.56      143.97     72.29 o
 -14   3  -3       58.35        0.53     66.70 o
 -13   3  -3      733.67      855.74    112.18 o
 -12   3  -3     2097.56     2712.72    173.82 o
 -11   3  -3      536.70      577.53     64.94 o
 -10   3  -3     4100.13     4086.06    103.32 o
  -9   3  -3      532.87      454.55     44.81 o
  -8   3  -3       72.80       68.00     62.65 o
  -7   3  -3      374.91      402.06     47.76 o
  -6   3  -3    13841.72    13714.15    223.26 o
  -5   3  -3     1833.40     1908.71     57.17 o
  -4   3  -3       24.92       13.08     20.06 o
  -3   3  -3     3075.13     3104.97     68.51 o
  -2   3  -3      140.05      127.33     18.76 o
  -1   3  -3      534.30      371.64     36.97 o
   0   3  -3     5530.02     4868.88    117.87 o
   1   3  -3      530.89      419.57     56.09 o
   2   3  -3      138.05       90.97     42.04 o
   3   3  -3     3091.18     3311.45    139.74 o
   4   3  -3       25.48       64.37     43.80 o
   5   3  -3     1841.64     1895.81    114.18 o
   6   3  -3    13864.57    13489.47    396.09 o
   7   3  -3      379.73      365.93     71.86 o
   8   3  -3       74.50       80.76     45.91 o
   9   3  -3      537.53      397.21     60.51 o
  10   3  -3     4083.20     4015.75    140.49 o
  11   3  -3      535.73      743.52     79.26 o
  12   3  -3     2104.74     2550.72    162.46 o
  13   3  -3      736.86      802.87    118.27 o
  14   3  -3       60.17      -33.28     80.62 o
  15   3  -3       92.01      157.38     96.27 o
  16   3  -3      224.71      189.36    104.95 o
 -16   4  -3      111.29      -10.00     69.59 o
 -15   4  -3     1433.27     1303.97    122.81 o
 -14   4  -3      207.69      154.33     74.65 o
 -13   4  -3      212.73       45.43     66.55 o
 -12   4  -3      154.93       84.98     62.46 o
 -11   4  -3      161.96      137.31     61.86 o
 -10   4  -3       48.22       90.02     56.54 o
  -9   4  -3     8430.59     8306.98    204.81 o
  -8   4  -3      387.29      520.36     39.54 o
  -7   4  -3      191.01      171.16     36.14 o
  -6   4  -3      184.64      202.82     49.02 o
  -5   4  -3     2769.51     2841.66     74.93 o
  -4   4  -3      329.20      293.50     29.77 o
  -3   4  -3    28645.78    29041.85    519.92 o
  -2   4  -3      476.16      521.76     49.61 o
  -1   4  -3      369.28      328.49     41.54 o
   0   4  -3      243.83      274.92     40.82 o
   1   4  -3      373.66      341.36     60.30 o
   2   4  -3      479.23      493.33     71.00 o
   3   4  -3    28696.23    27803.48    726.04 o
   4   4  -3      324.99      267.09     65.05 o
   5   4  -3     2767.13     2650.18    147.42 o
   6   4  -3      188.47      190.85     67.21 o
   7   4  -3      187.92      239.86     72.51 o
   8   4  -3      393.22      527.65     93.22 o
   9   4  -3     8464.33     8530.91    306.52 o
  10   4  -3       48.61      -26.44     67.52 o
  11   4  -3      161.52      164.67     84.56 o
  12   4  -3      153.79      162.27     88.53 o
  13   4  -3      216.73      281.81     97.05 o
  14   4  -3      208.10      264.42    100.61 o
  15   4  -3     1456.92     1450.71    153.35 o
  16   4  -3      111.47      175.18    103.47 o
 -15   5  -3      189.54       24.03     66.55 o
 -14   5  -3      146.33       89.14     68.99 o
 -13   5  -3     1184.88     1594.58    124.53 o
 -11   5  -3      151.37      164.60     71.22 o
 -10   5  -3    12630.17    12564.34    355.16 o
  -9   5  -3     1139.10     1076.08     68.23 o
  -8   5  -3      140.66       47.42     59.56 o
  -7   5  -3     1533.92     1572.86     63.94 o
  -6   5  -3     4847.41     4825.45     93.63 o
  -5   5  -3       70.36      106.19     28.17 o
  -4   5  -3      596.21      533.29     37.99 o
  -3   5  -3     5328.11     5495.04     98.53 o
  -2   5  -3      154.03      181.84     33.89 o
  -1   5  -3      286.29      290.50     36.98 o
   0   5  -3     1988.78     1948.14     68.06 o
   1   5  -3      276.23      356.38     47.05 o
   2   5  -3      149.88      176.67     30.06 o
   3   5  -3     5320.32     5555.71    115.77 o
   4   5  -3      601.52      611.58     87.60 o
   5   5  -3       68.49      109.67     30.20 o
   6   5  -3     4823.31     4789.17    101.63 o
   7   5  -3     1533.92     1615.68     75.09 o
   8   5  -3      139.94      170.61     32.43 o
   9   5  -3     1152.65     1215.29    128.19 o
  10   5  -3    12644.45    12763.77    426.72 o
  11   5  -3      148.88      169.45     88.48 o
  12   5  -3     1435.13      989.72    129.44 o
  13   5  -3     1192.04     1624.07    163.02 o
  14   5  -3      151.64       59.51     91.18 o
  15   5  -3      191.06      158.63     98.91 o
 -14   6  -3      195.96      153.39     80.89 o
 -13   6  -3      168.50      234.63     88.54 o
 -12   6  -3      176.79      227.58     79.88 o
 -11   6  -3       77.19       16.23     75.75 o
 -10   6  -3     4196.19     4567.86    198.39 o
  -9   6  -3     1233.40     1225.21     94.29 o
  -8   6  -3      122.68      103.88     65.20 o
  -7   6  -3       67.87       41.32     42.54 o
  -6   6  -3       27.05       59.95     35.94 o
  -5   6  -3     1069.04     1187.47     64.94 o
  -4   6  -3      258.64      192.63     33.00 o
  -3   6  -3     4776.71     4659.86     94.72 o
  -2   6  -3      128.81       86.66     30.24 o
  -1   6  -3      219.36      196.13     43.18 o
   0   6  -3     5545.54     5548.44    117.98 o
   1   6  -3      226.01      171.43     51.91 o
   2   6  -3      134.18      127.24     46.64 o
   3   6  -3     4780.13     4613.56    136.54 o
   4   6  -3      255.54      208.96     35.48 o
   5   6  -3     1068.59     1146.49     71.99 o
   6   6  -3       27.27       11.35     53.19 o
   7   6  -3       69.59       39.24     31.63 o
   8   6  -3      121.31      145.59     37.97 o
   9   6  -3     1237.56     1223.44    135.49 o
  10   6  -3     4195.14     4338.44    230.96 o
  11   6  -3       75.59      244.86     95.77 o
  12   6  -3      178.84      156.17     94.29 o
  13   6  -3      170.96      291.62    104.72 o
  14   6  -3      194.29      122.82     97.07 o
 -12   7  -3     1169.50     1006.11    121.10 o
 -11   7  -3      392.88      359.26     97.69 o
 -10   7  -3      100.52      149.90     80.42 o
  -9   7  -3       44.88      -48.35     48.35 o
  -8   7  -3      198.56      199.98     96.83 o
  -7   7  -3      197.97      225.74     57.46 o
  -6   7  -3     2713.18     2456.05    103.68 o
  -5   7  -3      802.43      836.56     70.97 o
  -4   7  -3      512.47      405.72     57.02 o
  -3   7  -3      125.11       92.83     40.54 o
  -2   7  -3      251.17      190.80     36.26 o
  -1   7  -3      440.36      467.07     42.70 o
   0   7  -3     7598.43     7701.93    137.45 o
   1   7  -3      435.20      449.40     42.06 o
   2   7  -3      249.07      197.20     39.47 o
   3   7  -3      127.91      100.35     53.59 o
   4   7  -3      520.40      419.18     46.28 o
   5   7  -3      806.25      876.12     57.37 o
   6   7  -3     2708.66     2496.70     82.73 o
   7   7  -3      195.02       72.76     36.43 o
   8   7  -3      198.50      197.90     56.70 o
   9   7  -3       46.01       21.18     36.13 o
  10   7  -3      102.77       72.55     45.19 o
  11   7  -3      396.86      185.31     96.64 o
  12   7  -3     1157.55      806.58    135.60 o
  -9   8  -3     1453.99     1465.41    135.37 o
  -8   8  -3      120.46      129.24     56.39 o
  -7   8  -3      277.41      293.54     63.97 o
  -6   8  -3      745.53      646.19    144.84 o
  -5   8  -3     1703.66     1958.28    124.21 o
  -4   8  -3      490.49      474.14    114.57 o
  -3   8  -3     2813.82     2856.06    115.70 o
  -2   8  -3      183.65      107.44     85.34 o
  -1   8  -3      211.50      240.56     54.53 o
   0   8  -3     3845.06     3630.54    152.84 o
   1   8  -3      218.61      163.42     43.60 o
   2   8  -3      184.40       85.13     41.05 o
   3   8  -3     2801.16     2964.93     95.67 o
   4   8  -3      481.07      557.66     54.36 o
   5   8  -3     1712.08     1884.40     80.55 o
   6   8  -3      752.41      654.27     67.14 o
   7   8  -3      274.42      242.93     47.19 o
   8   8  -3      118.99      101.18     41.68 o
   9   8  -3     1444.35     1171.21     77.99 o
  -5   9  -3      378.66      313.28     74.28 o
  -4   9  -3       79.60       87.73     55.76 o
  -3   9  -3       18.96       90.46     53.67 o
  -2   9  -3      240.92      202.01     59.71 o
  -1   9  -3      131.08      190.53     58.02 o
   0   9  -3    18946.93    20257.56    394.53 o
   1   9  -3      128.33      160.61     82.21 o
   2   9  -3      235.19      157.18     47.29 o
   3   9  -3       19.03       18.33     42.61 o
   4   9  -3       81.32       15.03     42.95 o
   5   9  -3      376.94      354.14     53.74 o
   0   0  -2     1623.95     2101.86     46.99 o
   1   0  -2       85.03       27.99     13.69 o
   2   0  -2       24.25      -12.43     12.43 o
   3   0  -2        3.29       -8.23      8.23 o
   4   0  -2     1138.63      908.92     33.94 o
   5   0  -2    39739.30    40453.85    488.62 o
   6   0  -2    13868.89    14763.96    227.46 o
   7   0  -2       71.39       58.86     20.44 o
   8   0  -2        8.22        8.58     26.38 o
   9   0  -2      101.20       88.37     31.92 o
  10   0  -2    14170.72    13360.63    183.45 o
  11   0  -2      160.91      305.18     44.71 o
  12   0  -2     2480.06     2475.41    159.98 o
  13   0  -2        2.25       -7.41     38.81 o
  14   0  -2       47.61       23.51     41.08 o
 -14   1  -2       28.52       11.88     50.53 o
 -13   1  -2       35.40       -6.23     32.51 o
 -12   1  -2      101.39       93.20     43.95 o
 -11   1  -2       20.12       51.03     39.04 o
 -10   1  -2      203.02      107.97     32.89 o
  -9   1  -2     7538.25     8529.09    274.23 o
  -8   1  -2       27.69       52.60     31.02 o
  -7   1  -2       76.28       83.51     19.15 o
  -6   1  -2      180.81       81.89     16.25 o
  -5   1  -2     8161.65     8642.77    149.14 o
  -4   1  -2      303.89      140.03     26.17 o
  -3   1  -2    25449.04    24318.43    342.57 o
  -2   1  -2      100.59       78.58     16.54 o
  -1   1  -2        2.58       12.24     17.33 o
   0   1  -2     1736.98     2004.14     42.25 o
   1   1  -2        2.53       -5.58     24.70 o
   2   1  -2       99.11       72.73     28.57 o
   3   1  -2    25427.48    24398.86    428.03 o
   4   1  -2      298.95      194.32     25.57 o
   5   1  -2     8154.08     8180.50    119.33 o
   6   1  -2      183.76       91.27     20.45 o
   7   1  -2       74.50       55.75     22.14 o
   8   1  -2       27.13       64.34     29.73 o
   9   1  -2     7545.43     8089.78    155.73 o
  10   1  -2      198.87      152.52     33.91 o
  11   1  -2       20.12       19.14     33.09 o
  12   1  -2      103.65       83.52     36.69 o
  13   1  -2       35.59      -35.27     35.27 o
  14   1  -2       28.47      134.44     58.86 o
 -13   2  -2      175.74      266.65     41.49 o
 -12   2  -2     3702.38     4233.26    119.57 o
 -11   2  -2      728.90      854.20     74.88 o
 -10   2  -2      572.66      632.46     60.62 o
  -9   2  -2       72.73       42.86     28.91 o
  -8   2  -2      900.61      882.55     76.91 o
  -7   2  -2      369.17      374.17     33.66 o
  -6   2  -2    23895.85    23351.06    298.84 o
  -5   2  -2     7950.67     8606.51    124.75 o
  -4   2  -2       96.71       45.95     18.56 o
  -3   2  -2       88.56       62.87     17.94 o
  -2   2  -2     1419.29     1472.39     39.30 o
  -1   2  -2     1326.43      941.79     95.47 o
   0   2  -2    49178.21    48672.22   1119.93 o
   2   2  -2     1424.53     1508.01     78.10 o
   3   2  -2       88.30       49.21     34.84 o
   4   2  -2       97.08       56.81     35.29 o
   5   2  -2     7978.63     8353.13    233.57 o
   6   2  -2    23924.25    23510.54    432.12 o
   7   2  -2      371.89      387.13     49.81 o
   8   2  -2      888.65      765.70     63.14 o
   9   2  -2       72.15       22.25     43.86 o
  10   2  -2      563.11      608.21     47.61 o
  11   2  -2      728.24      961.04     56.14 o
  12   2  -2     3706.63     4671.91    151.14 o
  13   2  -2      176.89      315.91     94.15 o
  14   2  -2      231.14      178.69     88.23 o
  15   2  -2      727.33      913.43    132.48 o
 -13   3  -2      361.27      422.05     65.76 o
 -12   3  -2      246.13      274.32     45.57 o
 -11   3  -2      350.64      406.67     50.89 o
 -10   3  -2      643.96      520.96     75.12 o
  -9   3  -2     6126.77     6114.14    120.17 o
  -8   3  -2     1935.50     1929.69     63.38 o
  -7   3  -2      324.49      314.46     37.42 o
  -6   3  -2     3417.68     3456.27    193.06 o
  -5   3  -2     7886.78     7897.65    138.06 o
  -4   3  -2      930.22      872.63     56.54 o
  -3   3  -2    18207.05    18630.41    276.53 o
  -2   3  -2     2298.69     2319.34     56.98 o
  -1   3  -2      206.61      193.02     29.26 o
   0   3  -2     1620.30     2084.58     98.04 o
   1   3  -2      212.00      157.71     40.51 o
   2   3  -2     2292.89     2512.96    113.00 o
   3   3  -2    18204.57    18174.18    483.03 o
   4   3  -2      922.30      740.42     72.40 o
   5   3  -2     7905.07     8139.94    253.95 o
   6   3  -2     3438.32     3668.95    113.95 o
   7   3  -2      321.31      403.39     52.58 o
   8   3  -2     1928.30     1707.41     87.12 o
   9   3  -2     6140.50     6302.19    249.68 o
  10   3  -2      649.13      523.25     89.55 o
  11   3  -2      344.69      360.62     45.18 o
  12   3  -2      250.12      212.49     63.72 o
  13   3  -2      356.76      336.82     97.48 o
  14   3  -2      700.76      692.18    116.50 o
  15   3  -2     5308.86     5426.98    256.61 o
  16   3  -2     1231.45     1608.23    160.89 o
 -13   4  -2      118.16      133.87     70.23 o
 -12   4  -2     1395.85     1585.71     87.94 o
 -11   4  -2       74.66       79.32     47.02 o
 -10   4  -2       93.13       96.11     46.81 o
  -9   4  -2      139.85       84.23    115.31 o
  -8   4  -2     2492.19     2430.30    148.24 o
  -7   4  -2       65.78       86.41     28.87 o
  -6   4  -2     3975.35     3846.55     89.09 o
  -5   4  -2    25715.34    26541.68    392.23 o
  -4   4  -2      205.32      265.41     29.30 o
  -3   4  -2       33.37       26.24     20.46 o
  -2   4  -2     2118.43     2069.68     87.59 o
  -1   4  -2      117.72       76.63     29.61 o
   0   4  -2    17910.26    16644.17    446.61 o
   1   4  -2      114.52       42.62     41.56 o
   2   4  -2     2114.36     2364.17    119.32 o
   3   4  -2       33.05       22.41     28.53 o
   4   4  -2      210.38      215.38     57.44 o
   5   4  -2    25659.38    27315.37    700.49 o
   6   4  -2     3959.46     3988.11    175.28 o
   7   4  -2       64.65      142.72     61.74 o
   8   4  -2     2470.34     2499.52     84.53 o
   9   4  -2      140.53       56.07     49.69 o
  10   4  -2       92.39       82.34    117.72 o
  11   4  -2       72.14       87.55     54.65 o
  12   4  -2     1390.20     1357.62    136.68 o
  13   4  -2      114.67      125.27     84.91 o
  14   4  -2      853.53      665.35    115.94 o
  15   4  -2     8161.84     8175.14    321.72 o
  16   4  -2     1050.66     1201.06    147.90 o
  17   4  -2       66.77      -32.83     91.85 o
 -13   5  -2       24.62       27.51     63.13 o
 -12   5  -2       29.15       58.50     61.74 o
 -11   5  -2     1319.87     1339.80    110.54 o
 -10   5  -2      330.09      308.43     78.37 o
  -9   5  -2     4697.99     5134.26    187.23 o
  -8   5  -2      537.21      725.29     58.26 o
  -7   5  -2       69.17      132.43     52.01 o
  -6   5  -2       25.79       50.65     38.66 o
  -5   5  -2      304.15      330.94     46.95 o
  -4   5  -2      338.30      286.98     72.93 o
  -3   5  -2    13303.08    13074.04    269.61 o
  -2   5  -2      217.97      182.97     39.65 o
  -1   5  -2      886.20      730.04     58.34 o
   0   5  -2      359.74      377.58     65.90 o
   1   5  -2      886.35      665.99     80.05 o
   2   5  -2      223.08      174.85     57.69 o
   3   5  -2    13291.95    12904.77    429.50 o
   4   5  -2      329.72      281.86     64.02 o
   5   5  -2      305.50      317.11     39.78 o
   6   5  -2       25.20       74.05     30.04 o
   7   5  -2       70.79      111.17     42.93 o
   8   5  -2      527.79      609.07     46.38 o
   9   5  -2     4698.37     4540.40    103.32 o
  10   5  -2      330.06      402.07     51.16 o
  11   5  -2     1314.61     1419.02    142.29 o
  12   5  -2       28.46       60.61     82.26 o
  13   5  -2       24.38       85.41     85.04 o
  14   5  -2      366.92      395.17    106.51 o
  15   5  -2     1332.42     1491.24    162.09 o
  16   5  -2        9.75      187.63    100.42 o
 -13   6  -2      383.46      467.36     91.72 o
 -12   6  -2     1939.22     1477.67    128.57 o
 -11   6  -2     1350.04     1571.15    128.77 o
 -10   6  -2     1002.82     1082.10    113.27 o
  -9   6  -2      862.15      900.67    106.12 o
  -8   6  -2      613.68      679.46    114.71 o
  -7   6  -2      455.86      451.13     71.53 o
  -6   6  -2     6424.26     6603.84    438.12 o
  -5   6  -2      118.86       98.29     76.64 o
  -4   6  -2       85.36       92.10     37.01 o
  -3   6  -2     1243.90     1225.02     59.33 o
  -2   6  -2      303.72      337.69     35.92 o
  -1   6  -2      634.06      662.79     55.61 o
   0   6  -2    25117.98    25685.73    370.10 o
   1   6  -2      627.60      573.15     45.11 o
   2   6  -2      298.93      347.01     55.08 o
   3   6  -2     1256.57     1297.88     99.66 o
   4   6  -2       84.81      102.45     36.44 o
   5   6  -2      119.34       80.07     40.34 o
   6   6  -2     6433.26     6637.73    136.83 o
   7   6  -2      447.32      416.32     44.92 o
   8   6  -2      614.50      677.26     51.19 o
   9   6  -2      877.22      698.58     51.50 o
  10   6  -2     1010.49     1138.07     75.15 o
  11   6  -2     1343.93     1341.23     78.62 o
  12   6  -2     1941.06     1348.89    143.71 o
  13   6  -2      387.42      341.01    105.12 o
  14   6  -2      463.97      360.91    110.63 o
 -12   7  -2      207.31      163.33     86.13 o
 -11   7  -2     1388.66     1294.11    131.43 o
 -10   7  -2       88.86      -69.58     69.58 o
  -9   7  -2     1370.77     1519.36    131.02 o
  -8   7  -2     1589.21     1814.74     95.30 o
  -7   7  -2      223.48      356.52     61.51 o
  -6   7  -2      122.69       38.07     48.54 o
  -5   7  -2    13867.45    14520.14    291.05 o
  -4   7  -2      233.58       91.56     47.87 o
  -3   7  -2     3561.37     3803.68    122.45 o
  -2   7  -2     1447.22     1484.39     68.34 o
  -1   7  -2      839.31      764.96     54.31 o
   0   7  -2      238.14      366.48     40.15 o
   1   7  -2      850.05      759.37     54.54 o
   2   7  -2     1453.10     1642.41    104.03 o
   3   7  -2     3555.71     3877.71    102.94 o
   4   7  -2      235.17      256.36     41.45 o
   5   7  -2    13844.49    14130.83    357.91 o
   6   7  -2      127.95      142.92     39.41 o
   7   7  -2      227.84      284.68     45.37 o
   8   7  -2     1598.39     1585.69     75.88 o
   9   7  -2     1352.96     1337.07     67.49 o
  10   7  -2       88.14      115.07     48.63 o
  11   7  -2     1381.38     1350.20     84.62 o
  12   7  -2      209.70      223.82    106.44 o
 -10   8  -2      946.27     1375.16    136.76 o
  -9   8  -2       51.52      151.08     85.28 o
  -8   8  -2      255.38      289.54     64.75 o
  -7   8  -2      400.23      417.69     68.12 o
  -6   8  -2     2842.42     2893.44    118.15 o
  -5   8  -2     1513.70     1739.53    111.39 o
  -4   8  -2      418.90      306.68     60.97 o
  -3   8  -2      399.00      277.72     78.17 o
  -2   8  -2      289.59      321.24     58.15 o
  -1   8  -2      589.20      581.76     67.05 o
   0   8  -2     1622.10     2014.47     97.17 o
   1   8  -2      586.38      655.89     73.66 o
   2   8  -2      282.90      209.95     45.01 o
   3   8  -2      394.43      432.95     51.40 o
   4   8  -2      420.80      374.82     48.88 o
   5   8  -2     1516.23     1652.40     79.50 o
   6   8  -2     2833.32     2861.36     95.39 o
   7   8  -2      397.40      362.51     50.84 o
   8   8  -2      256.63      303.02     54.48 o
   9   8  -2       52.91       57.34     65.68 o
  10   8  -2      949.89     1092.35     70.80 o
  -6   9  -2      309.64      211.75     65.10 o
  -5   9  -2     1080.10     1304.27    135.26 o
  -4   9  -2      155.23      163.74     62.73 o
  -3   9  -2     2245.19     2490.26    287.32 o
  -2   9  -2      102.84       96.93     54.41 o
  -1   9  -2      156.56       37.93     51.02 o
   0   9  -2     1845.82     1857.39    266.03 o
   1   9  -2      157.25       69.23     83.75 o
   2   9  -2      101.51      213.41     95.85 o
   3   9  -2     2241.42     2492.09    172.30 o
   4   9  -2      150.67      150.61     48.27 o
   5   9  -2     1080.08     1329.28     78.70 o
   6   9  -2      312.99      268.24     52.42 o
   1   0  -1        1.99       -5.56     10.00 o
   2   0  -1       59.91       56.53     11.60 o
   3   0  -1    11139.01    10154.75    155.33 o
   4   0  -1       38.07       23.71     15.99 o
   5   0  -1       40.83        5.17     17.49 o
   6   0  -1        4.61       16.95     19.88 o
   7   0  -1      295.33      218.66     27.43 o
   8   0  -1       27.73       55.38     26.39 o
   9   0  -1     2966.85     3616.00     88.35 o
  10   0  -1       26.12       10.03     23.37 o
  11   0  -1      134.95       90.20     32.23 o
  12   0  -1       12.51      -26.26     32.23 o
  13   0  -1     1297.82     1296.88     73.96 o
  14   0  -1       24.03       38.70     49.29 o
  16   0  -1       34.49        5.46     54.74 o
  17   0  -1      135.32      288.16     71.71 o
  18   0  -1       34.01        3.98     71.32 o
 -17   1  -1       80.28      156.37     65.73 o
 -16   1  -1       46.40       53.81     60.14 o
 -15   1  -1     5311.36     5371.75    184.09 o
 -14   1  -1        9.94       -2.06     50.48 o
 -13   1  -1      606.69      594.98     59.09 o
 -12   1  -1     4037.34     4484.74    124.69 o
 -11   1  -1     1448.42     1356.74     67.75 o
 -10   1  -1     8400.70     8001.86    137.57 o
  -9   1  -1     1468.80     1198.64     40.65 o
  -8   1  -1       32.73       29.77     22.90 o
  -7   1  -1      136.86      152.66     24.05 o
  -6   1  -1    25353.50    24627.46    354.83 o
  -5   1  -1    21438.63    23808.33    634.65 o
  -4   1  -1       65.79       17.26     17.55 o
  -3   1  -1     4863.50     5278.92     92.34 o
  -2   1  -1       27.64       14.89      8.88 o
  -1   1  -1      501.97      265.17     65.62 o
   1   1  -1      498.79      172.40     25.33 o
   2   1  -1       27.43       -1.88     42.29 o
   3   1  -1     4870.84     5047.79    112.39 o
   4   1  -1       67.98       41.74     32.09 o
   5   1  -1    21534.06    23543.63    501.53 o
   6   1  -1    25360.17    25629.35    524.52 o
   7   1  -1      139.14      121.89     27.44 o
   8   1  -1       31.89       49.81     27.82 o
   9   1  -1     1473.52     1141.89     76.70 o
  10   1  -1     8455.23     8291.07    229.12 o
  11   1  -1     1425.04     1367.29     92.69 o
  12   1  -1     4039.95     4802.44    199.75 o
  13   1  -1      611.37      506.80     47.94 o
  14   1  -1        9.87      -41.04     41.04 o
  15   1  -1     5339.97     5166.84    178.77 o
  16   1  -1       44.52       35.55     61.43 o
  17   1  -1       79.69       -7.89     65.94 o
 -17   2  -1      119.80      102.37     65.68 o
 -16   2  -1       78.11       12.42     59.49 o
 -15   2  -1     5215.99     5799.62    195.07 o
 -14   2  -1       20.99       31.18     54.85 o
 -13   2  -1      275.37      265.99     50.23 o
 -12   2  -1      219.30       60.76     38.97 o
 -11   2  -1     1517.41     1354.82     69.12 o
 -10   2  -1    12521.10    12683.57    242.54 o
  -9   2  -1    12774.76    13042.23    209.53 o
  -8   2  -1       49.89       52.94     25.30 o
  -7   2  -1      117.19      111.27     33.63 o
  -6   2  -1     1261.37     1393.82     45.71 o
  -5   2  -1     9038.40     7787.59    130.98 o
  -4   2  -1      116.01       70.58     22.32 o
  -3   2  -1    48449.13    48663.66    805.80 o
  -2   2  -1       66.18       66.73     20.47 o
  -1   2  -1      810.12      341.45     42.89 o
   0   2  -1    46944.29    51488.75   1156.00 o
   1   2  -1      809.32      664.28     35.35 o
   2   2  -1       67.82       70.28     19.77 o
   3   2  -1    48483.41    49097.10    694.29 o
   4   2  -1      115.63      139.70     52.56 o
   5   2  -1     9011.41     7966.20    171.34 o
   6   2  -1     1262.12     1270.59     90.78 o
   7   2  -1      119.23       72.20     35.07 o
   8   2  -1       50.54        5.98     73.80 o
   9   2  -1    12755.14    13122.50    274.59 o
  10   2  -1    12516.32    12649.47    276.06 o
  11   2  -1     1498.20     1462.68     64.07 o
  12   2  -1      221.77      184.93     39.72 o
  13   2  -1      282.74      239.40     43.39 o
  14   2  -1       20.82        8.61     85.24 o
  15   2  -1     5251.42     5891.79    252.02 o
  16   2  -1       77.14       36.01     84.86 o
 -16   3  -1      384.35      643.70     83.09 o
 -15   3  -1     1221.97     1199.06     98.55 o
 -14   3  -1      167.25      152.07     60.69 o
 -13   3  -1      856.98     1102.34    105.31 o
 -12   3  -1     1700.89     2152.83     88.12 o
 -11   3  -1     1796.28     1815.67     81.03 o
 -10   3  -1     2549.86     2341.13     83.22 o
  -9   3  -1      692.90      758.58     92.59 o
  -8   3  -1      729.21      860.25     45.87 o
  -7   3  -1     1039.09      980.30     36.07 o
  -6   3  -1     7058.01     6840.03    124.23 o
  -5   3  -1     1959.23     1958.25     62.94 o
  -4   3  -1      203.15      101.31     23.94 o
  -3   3  -1     3314.16     3487.49     87.25 o
  -2   3  -1      577.19      579.67     70.90 o
  -1   3  -1      677.78      398.47     44.83 o
   0   3  -1    51138.00    50723.75   1185.37 o
   1   3  -1      674.72      509.77     64.49 o
   2   3  -1      578.96      670.63     86.44 o
   3   3  -1     3315.56     3694.56     93.73 o
   4   3  -1      207.49      187.74     30.41 o
   5   3  -1     1956.38     1942.87     76.31 o
   6   3  -1     7060.49     7378.42    172.35 o
   7   3  -1     1049.07      940.55     47.42 o
   8   3  -1      716.51      780.50     46.16 o
   9   3  -1      688.55      647.94     44.59 o
  10   3  -1     2533.47     2455.42     75.60 o
  11   3  -1     1784.03     1768.19     70.10 o
  12   3  -1     1706.83     2108.46     77.73 o
  13   3  -1      871.58     1004.83    131.36 o
  14   3  -1      162.77       37.79     48.20 o
  15   3  -1     1199.79     1305.50     84.59 o
  16   3  -1      384.53      573.36     78.27 o
  17   3  -1      134.66      131.69     97.64 o
 -15   4  -1     1139.06     1545.27    115.20 o
 -14   4  -1      547.34      473.03     76.83 o
 -13   4  -1      419.83      544.19     76.73 o
 -12   4  -1       24.36       27.06     44.09 o
 -11   4  -1      661.72      670.86     81.43 o
 -10   4  -1      873.70      902.07     65.95 o
  -9   4  -1     4710.15     4936.13    185.41 o
  -8   4  -1     1353.18     1309.19     65.41 o
  -7   4  -1      557.21      540.15     40.37 o
  -6   4  -1       63.47       62.86     23.95 o
  -5   4  -1      842.96      783.79     92.50 o
  -4   4  -1      612.24      418.86    122.50 o
  -3   4  -1    12495.82    12328.91    241.13 o
  -2   4  -1      970.22     1071.87     53.77 o
  -1   4  -1      371.68      295.01     47.45 o
   0   4  -1     1169.94     1159.71     77.08 o
   1   4  -1      373.88      301.26     32.45 o
   2   4  -1      975.17     1048.12     51.03 o
   3   4  -1    12494.01    12316.58    242.41 o
   4   4  -1      609.82      426.61     67.47 o
   5   4  -1      841.33      861.65     90.40 o
   6   4  -1       65.62       71.16     32.78 o
   7   4  -1      561.22      581.68     51.79 o
   8   4  -1     1340.37     1368.08     53.34 o
   9   4  -1     4704.70     4625.82     87.40 o
  10   4  -1      872.52     1119.92     49.64 o
  11   4  -1      658.44      616.38     41.88 o
  12   4  -1       24.26      -37.88     37.88 o
  13   4  -1      425.81      628.62     63.91 o
  14   4  -1      544.94      554.74     63.24 o
  15   4  -1     1117.80     1229.12    143.27 o
  16   4  -1        7.32      129.62     93.29 o
  17   4  -1      430.29      457.32    121.96 o
 -13   5  -1        4.30      -60.85     60.85 o
 -12   5  -1     2095.09     2165.83    121.79 o
 -11   5  -1      843.44      943.73     72.11 o
 -10   5  -1     3786.64     3429.32    114.95 o
  -9   5  -1      348.53      414.35     53.05 o
  -8   5  -1     1008.50     1079.80     66.00 o
  -7   5  -1       78.91       41.37     48.90 o
  -6   5  -1     8137.06     7900.96    221.84 o
  -5   5  -1    40168.61    40417.84    667.23 o
  -4   5  -1      258.72      233.28     30.31 o
  -3   5  -1      230.53      274.11     70.11 o
  -2   5  -1      517.28      498.13     48.72 o
  -1   5  -1     1259.83     1338.15     90.59 o
   0   5  -1    46878.61    47115.86   1129.64 o
   1   5  -1     1261.51     1444.22     96.07 o
   2   5  -1      510.21      515.81     71.09 o
   3   5  -1      234.75      228.71     59.47 o
   4   5  -1      259.03      261.66     66.04 o
   5   5  -1    40204.96    40243.56    534.09 o
   6   5  -1     8126.60     7937.66    196.60 o
   7   5  -1       79.73       66.08     37.61 o
   8   5  -1     1003.80     1172.80     47.58 o
   9   5  -1      351.18      307.16     33.30 o
  10   5  -1     3802.81     3623.37     91.79 o
  11   5  -1      849.32      797.26     54.96 o
  12   5  -1     2095.47     2013.05     91.63 o
  13   5  -1        4.30       25.30     75.83 o
  14   5  -1      724.57      443.54    110.34 o
  15   5  -1     7855.76     7624.00    324.83 o
  16   5  -1      114.28      229.17    106.94 o
  -9   6  -1     2837.65     2975.50    136.76 o
  -8   6  -1     1510.55     1610.48     79.40 o
  -7   6  -1      240.61      306.47     50.71 o
  -6   6  -1      646.68      596.46     46.66 o
  -5   6  -1     1454.29     1508.07     74.13 o
  -4   6  -1      597.65      406.19    118.85 o
  -3   6  -1     6844.66     6954.98    243.35 o
  -2   6  -1     1031.98     1075.21     67.66 o
  -1   6  -1      935.11      848.66     62.61 o
   0   6  -1     2752.48     3106.16    105.69 o
   1   6  -1      948.62     1022.30     68.51 o
   2   6  -1     1025.78     1122.52     57.24 o
   3   6  -1     6832.47     6975.02    138.49 o
   4   6  -1      592.90      464.55     43.98 o
   5   6  -1     1458.79     1522.65     63.79 o
   6   6  -1      651.87      576.52     48.53 o
   7   6  -1      244.03      295.42     44.41 o
   8   6  -1     1505.78     1556.91     88.95 o
   9   6  -1     2835.11     2894.17    134.99 o
  10   6  -1     1837.29     1834.19     72.90 o
  11   6  -1     1129.03     1133.26     79.30 o
  12   6  -1      110.95       52.23     47.15 o
  13   6  -1       69.79      100.55     52.33 o
  14   6  -1      563.83      792.54    131.42 o
  -7   7  -1      148.24      136.83     52.84 o
  -6   7  -1     5548.43     5924.00    164.08 o
  -5   7  -1     4186.43     3847.31    129.56 o
  -4   7  -1      204.83      199.46     52.01 o
  -3   7  -1      213.56      311.16     53.13 o
  -2   7  -1     1173.84     1196.52     76.94 o
  -1   7  -1      204.59      178.00     49.11 o
   0   7  -1     2975.71     3370.95     93.10 o
   1   7  -1      197.15      162.94     40.42 o
   2   7  -1     1176.23     1398.92     67.07 o
   3   7  -1      214.80      247.06     41.02 o
   4   7  -1      201.63      227.42     41.74 o
   5   7  -1     4171.31     3827.90    103.53 o
   6   7  -1     5540.94     5837.28    132.87 o
   7   7  -1      144.93      151.36     40.63 o
   8   7  -1     1525.55     1740.60     76.67 o
   9   7  -1      276.40      229.49     45.78 o
  10   7  -1     1279.91     1607.51     77.66 o
  11   7  -1      268.03      268.38     59.57 o
  12   7  -1     1331.89      826.50     77.27 o
  13   7  -1       94.06       99.04     80.60 o
  -7   8  -1      407.33      378.65     68.73 o
  -6   8  -1      487.48      339.10     63.19 o
  -5   8  -1     1425.41     1513.00     94.71 o
  -4   8  -1      203.44      235.37     57.59 o
  -3   8  -1     2686.60     2922.13    126.51 o
  -2   8  -1     1351.80     1389.98     89.65 o
  -1   8  -1      611.02      723.44    105.07 o
   0   8  -1      152.80      251.68     53.82 o
   1   8  -1      610.30      524.06     92.61 o
   2   8  -1     1345.73     1574.22     75.66 o
   3   8  -1     2682.49     2988.16     96.94 o
   4   8  -1      201.16      267.83     46.15 o
   5   8  -1     1418.02     1532.87     78.37 o
   6   8  -1      491.70      382.32     51.72 o
   7   8  -1      407.83      511.13     55.47 o
   8   8  -1     1567.57     1772.00     85.05 o
   9   8  -1     1438.33     1347.94     81.01 o
  10   8  -1       32.76       40.69     44.51 o
  -6   9  -1     1151.79     1004.97     89.33 o
  -5   9  -1     2480.78     2957.11    123.91 o
  -4   9  -1      336.57      282.44     65.44 o
  -3   9  -1      342.68      311.22    107.87 o
  -2   9  -1     1912.64     2065.98    107.32 o
  -1   9  -1      179.20      192.10    162.11 o
   0   9  -1      524.26      471.89     68.64 o
   1   9  -1      174.35      118.06     55.51 o
   2   9  -1     1908.61     2137.34    242.63 o
   3   9  -1      343.37      291.27     82.51 o
   4   9  -1      343.34      253.99     51.18 o
   5   9  -1     2473.94     2694.63    116.10 o
   6   9  -1     1146.53     1344.37    160.34 o
   1   0   0        0.31        3.65      3.17 o
   2   0   0       12.22       -4.57      9.98 o
   3   0   0       10.21        3.38     13.62 o
   4   0   0     1828.72     1229.39     92.52 o
   5   0   0       25.53       20.99     23.21 o
   6   0   0    55740.75    51491.39    712.91 o
   7   0   0        1.01      -23.47     26.75 o
   8   0   0       13.63      -13.10     18.05 o
   9   0   0        1.29      -18.81     18.81 o
  10   0   0    85491.45    84016.98   1092.03 o
  11   0   0       88.31       86.26     28.47 o
  12   0   0     8895.23     9468.43    288.45 o
  13   0   0        4.88       12.11     29.61 o
  14   0   0       76.18       63.15     55.17 o
  15   0   0       13.89       68.23     55.34 o
  16   0   0      931.06      608.41     81.83 o
  17   0   0       36.39      -50.06     55.80 o
  19   0   0       48.94      -38.17     63.21 o
 -19   1   0      164.90       -5.32     68.85 o
 -18   1   0       40.27      -39.62     61.84 o
 -17   1   0       65.69       84.76     62.44 o
 -16   1   0     2689.37     2558.37    128.91 o
 -14   1   0       29.35      -14.77     51.23 o
 -13   1   0      221.53      279.02     47.89 o
 -12   1   0     1393.27     1319.89    127.50 o
 -11   1   0      158.77      126.98     30.29 o
 -10   1   0     2954.21     3298.10     75.05 o
  -9   1   0     6440.40     6721.69    102.52 o
  -8   1   0       21.66       17.83     22.69 o
  -7   1   0      132.91      130.32     23.30 o
  -6   1   0    10630.69     9950.54    180.00 o
  -5   1   0      168.82      189.17     20.81 o
  -4   1   0     1787.49     1104.82     64.73 o
  -3   1   0    23800.27    23659.38    583.49 o
  -2   1   0       12.88       -3.60     19.73 o
  -1   1   0        9.99       -3.41     15.99 o
   1   1   0        9.78        2.30     10.30 o
   2   1   0       12.74       -0.99     12.58 o
   3   1   0    23784.33    23564.59    335.45 o
   4   1   0     1787.85     1451.64    112.87 o
   5   1   0      171.31      157.48     24.14 o
   6   1   0    10629.46    10106.68    228.01 o
   7   1   0      130.77      146.23     26.51 o
   8   1   0       22.14       19.50     22.48 o
   9   1   0     6426.15     7042.73    110.32 o
  10   1   0     2927.47     3363.23    100.27 o
  11   1   0      154.07       74.15     32.98 o
  12   1   0     1393.68     1360.27    193.89 o
  13   1   0      215.39      188.51     38.88 o
  14   1   0       30.30      -35.96     57.71 o
  15   1   0      839.66      975.89    117.94 o
  16   1   0     2717.09     2361.80    122.96 o
  17   1   0       63.48      228.79     70.14 o
  18   1   0       40.21      -22.23     65.18 o
  19   1   0      160.14      243.93     78.67 o
 -18   2   0      215.96      308.63     76.06 o
 -17   2   0       42.27      -17.94     59.77 o
 -16   2   0     3290.46     3084.07    140.42 o
 -15   2   0       65.66       -5.80     55.89 o
 -14   2   0      511.36      337.16     64.35 o
 -13   2   0      107.78       36.92     41.76 o
 -12   2   0      963.89     1137.96    123.95 o
 -11   2   0       38.92       20.23     40.77 o
 -10   2   0     2465.44     2255.93     80.05 o
  -9   2   0      252.54      179.41     35.96 o
  -8   2   0       29.23       90.03     19.70 o
  -7   2   0       23.46       25.77     22.12 o
  -6   2   0     2513.60     2599.68     68.16 o
  -5   2   0      242.13      447.24     56.23 o
  -4   2   0      198.95       71.96     34.16 o
  -3   2   0     1788.97     1984.44     87.33 o
  -2   2   0       93.38       47.25     30.39 o
  -1   2   0       59.67       23.94     22.25 o
   0   2   0     4107.81     3325.69    106.95 o
   1   2   0       58.12      -21.02     29.21 o
   2   2   0       96.72      120.26     24.26 o
   3   2   0     1789.46     2083.67     51.97 o
   4   2   0      201.55      193.20     23.76 o
   5   2   0      242.98      389.24     36.89 o
   6   2   0     2526.48     2553.96     81.60 o
   7   2   0       22.74      -16.31     25.58 o
   8   2   0       30.21       78.83     23.93 o
   9   2   0      247.41      191.64     32.49 o
  10   2   0     2448.82     2083.58    111.01 o
  11   2   0       38.51       30.96     31.44 o
  12   2   0      969.71     1250.35    114.32 o
  13   2   0      104.03       81.48     36.33 o
  14   2   0      520.50      483.94     56.91 o
  15   2   0       67.91       41.89     47.03 o
  16   2   0     3313.57     3227.11    116.48 o
  17   2   0       41.32       33.12     63.68 o
  18   2   0      212.26      293.99     82.00 o
 -18   3   0        0.61       -5.80     68.81 o
 -17   3   0       25.79       17.11     64.07 o
 -16   3   0     1502.03     1345.18    106.68 o
 -14   3   0      136.37      175.95     61.89 o
 -13   3   0       54.76       75.97     50.93 o
 -12   3   0       47.96      -21.49     40.51 o
 -11   3   0       56.24       -0.31     39.73 o
 -10   3   0     8334.97     8381.82    180.34 o
  -9   3   0    11302.04    11388.39    401.31 o
  -8   3   0      118.96       86.92     42.78 o
  -7   3   0       59.76       48.04     29.00 o
  -6   3   0     2113.92     2222.57     51.00 o
  -5   3   0      782.58      927.99     38.35 o
  -4   3   0       27.75       54.23     19.54 o
  -3   3   0    41839.03    42026.24    703.42 o
  -2   3   0       97.79       34.95     20.92 o
  -1   3   0       51.93       34.57     27.48 o
   0   3   0    12384.30    10456.71    274.55 o
   1   3   0       52.94       46.04     34.03 o
   2   3   0       96.07       42.31     23.97 o
   3   3   0    41811.02    43691.48    749.57 o
   4   3   0       26.83       26.28     27.49 o
   5   3   0      787.68      949.82     55.55 o
   6   3   0     2110.48     2119.89     58.49 o
   7   3   0       57.64       49.95     26.05 o
   8   3   0      122.99      130.40     58.49 o
   9   3   0    11300.51    11486.62    252.98 o
  10   3   0     8373.34     8696.42    159.61 o
  11   3   0       56.79      -19.64     45.85 o
  12   3   0       49.53       21.40     49.58 o
  13   3   0       53.44      116.49     54.82 o
  14   3   0      140.39       40.34     78.16 o
  15   3   0     1483.82     2191.76    164.31 o
  16   3   0     1521.77     1228.56    146.94 o
  17   3   0       26.61      -14.22     84.20 o
  18   3   0        0.60       44.06     96.15 o
 -17   4   0       41.88       62.99     75.32 o
 -16   4   0     1522.05     1552.37    116.22 o
 -15   4   0      987.40      893.73     94.14 o
 -14   4   0      268.85      164.53     66.47 o
 -13   4   0     1154.73     1336.58    103.37 o
 -12   4   0     3080.55     3677.21    208.78 o
 -11   4   0      114.34       79.44     45.52 o
 -10   4   0    17281.25    16965.28    319.42 o
  -9   4   0     1166.23     1144.29     84.03 o
  -8   4   0       30.69       65.80     47.63 o
  -7   4   0     1626.64     1781.02     92.41 o
  -6   4   0    21729.77    21829.20    377.65 o
  -5   4   0     3753.47     3341.33    111.51 o
  -4   4   0       47.80       40.37     20.19 o
  -3   4   0     5982.49     6529.47    209.95 o
  -2   4   0       12.55        3.98     24.42 o
  -1   4   0      257.46      182.66     38.79 o
   0   4   0     1914.20     2754.83    113.44 o
   1   4   0      248.81      192.86     44.68 o
   2   4   0       12.11       38.40     40.94 o
   3   4   0     5984.77     6284.77    211.72 o
   4   4   0       49.20       94.48     28.95 o
   5   4   0     3748.17     3510.97    146.06 o
   6   4   0    21753.91    22545.46    325.20 o
   7   4   0     1619.20     1629.73     58.58 o
   8   4   0       30.71       61.74     32.16 o
   9   4   0     1168.02     1202.84     48.67 o
  10   4   0    17216.84    17591.03    233.03 o
  11   4   0      113.35       57.03     35.14 o
  12   4   0     3059.40     3247.72     78.90 o
  13   4   0     1161.48     1394.89     83.62 o
  14   4   0      278.49       92.58     55.50 o
  15   4   0     1014.20     1060.34     80.77 o
  16   4   0     1547.89     1568.96     96.18 o
  17   4   0       40.40       49.96     57.07 o
 -16   5   0      195.45       96.55     79.44 o
 -15   5   0     1770.17     1740.49    124.55 o
 -14   5   0       48.24       22.34     67.84 o
 -13   5   0      846.70     1121.24    105.44 o
 -12   5   0      165.60      140.17     64.09 o
 -11   5   0      109.89       95.60     47.48 o
 -10   5   0     5929.64     5943.19    191.35 o
  -9   5   0     2401.81     2626.31    123.37 o
  -8   5   0      104.87      267.23     60.44 o
  -7   5   0      569.14      551.40     67.71 o
  -6   5   0      298.46      242.26     54.98 o
  -5   5   0     5464.34     4927.73    159.24 o
  -4   5   0       82.10       62.53     44.60 o
  -3   5   0     5555.08     5697.50    108.30 o
  -2   5   0      220.67      257.21     63.17 o
  -1   5   0      238.34      237.60     34.51 o
   0   5   0    10624.03    11329.51    210.15 o
   1   5   0      247.33      332.41     37.82 o
   2   5   0      225.64      209.47     35.56 o
   3   5   0     5576.16     5685.48    132.05 o
   4   5   0       79.79       19.46     32.19 o
   5   5   0     5447.88     4811.71    102.81 o
   6   5   0      303.78      275.39     42.92 o
   7   5   0      579.65      593.91     38.98 o
   8   5   0      101.67      196.78     31.73 o
   9   5   0     2408.71     2390.50     59.30 o
  10   5   0     5946.74     6123.43    106.18 o
  11   5   0      106.45       48.01     31.94 o
  12   5   0      170.07      177.06     38.92 o
  13   5   0      846.86      935.44     59.16 o
  14   5   0       49.89       39.46     50.51 o
  15   5   0     1829.75     1760.92     99.90 o
  16   5   0      201.52      283.45     65.14 o
 -15   6   0      545.76      608.23    101.10 o
 -14   6   0      218.73      194.00     85.41 o
 -13   6   0      105.97      165.33     78.89 o
 -12   6   0     1515.30     1829.94    124.34 o
 -11   6   0      106.80      127.48     66.55 o
 -10   6   0     6389.21     6220.49    207.16 o
  -9   6   0       74.61      104.57     60.17 o
  -8   6   0       76.25       83.77     56.61 o
  -7   6   0      538.60      636.39     56.29 o
  -6   6   0     4735.53     4424.46    155.63 o
  -5   6   0     1174.90     1222.69     68.40 o
  -4   6   0      877.57      900.63     61.54 o
  -3   6   0      582.22      671.85     55.06 o
  -2   6   0       60.42       70.55     52.77 o
  -1   6   0      183.87      152.13     69.73 o
   0   6   0      184.78      244.45     33.63 o
   1   6   0      177.66      160.82     26.99 o
   2   6   0       58.23       55.38     26.46 o
   3   6   0      578.66      581.90     60.29 o
   4   6   0      887.10      765.84     49.03 o
   5   6   0     1176.81     1098.73     72.62 o
   6   6   0     4706.25     4427.66     90.19 o
   7   6   0      534.78      469.81     40.20 o
   8   6   0       76.82       54.65     30.30 o
   9   6   0       74.53       50.93     31.65 o
  10   6   0     6439.17     6862.66    121.56 o
  11   6   0      104.16       82.03     37.87 o
  12   6   0     1505.52     1135.65     63.62 o
  13   6   0      102.59      224.51     45.90 o
  14   6   0      225.54      183.20     59.59 o
  15   6   0      532.34      524.96    132.05 o
 -11   7   0       43.17      -58.18     66.14 o
 -10   7   0     7223.72     7139.25    232.67 o
  -9   7   0     1961.05     2179.95    130.10 o
  -8   7   0       78.22       88.81     63.64 o
  -7   7   0      181.03      255.62     49.94 o
  -6   7   0      815.44      936.31     67.60 o
  -5   7   0       44.70       47.21     40.46 o
  -4   7   0      302.80      355.61     50.26 o
  -3   7   0     5062.42     5142.99    253.94 o
  -2   7   0      153.51      141.83     36.39 o
  -1   7   0      170.98       78.33     47.33 o
   0   7   0    12157.35    11629.86    201.11 o
   1   7   0      175.17      100.71     35.40 o
   2   7   0      158.53      180.08     37.99 o
   3   7   0     5057.42     5030.62    118.80 o
   4   7   0      298.49      287.62     54.31 o
   5   7   0       45.77       31.31     47.84 o
   6   7   0      814.41      801.66     58.64 o
   7   7   0      178.99      213.98     43.59 o
   8   7   0       76.40       55.09     39.98 o
   9   7   0     1962.71     1889.43     89.67 o
  10   7   0     7222.95     7029.55    154.85 o
  11   7   0       43.88       63.70     64.05 o
  12   7   0      161.75      163.80     58.26 o
  13   7   0       46.05      -14.99     55.19 o
  -7   8   0       33.01      -21.40     67.77 o
  -6   8   0     1361.27     1253.82    123.50 o
  -5   8   0      184.99      251.99     83.03 o
  -4   8   0      393.05      442.71     89.87 o
  -3   8   0       56.18      189.18     80.12 o
  -2   8   0      226.45      174.01     54.09 o
  -1   8   0      126.77      122.09     49.97 o
   0   8   0    25200.02    26246.52    473.54 o
   1   8   0      122.96      -25.58     43.83 o
   2   8   0      218.16      221.00     45.42 o
   3   8   0       54.76       11.45     37.54 o
   4   8   0      397.81      365.34     49.69 o
   5   8   0      185.21      337.85    115.33 o
   6   8   0     1350.77     1294.04     90.91 o
   7   8   0       31.98       24.61     68.69 o
   8   8   0      229.62      128.02     46.11 o
   9   8   0       51.05      -20.09     41.90 o
  10   8   0     4029.16     3761.88    115.70 o
  -7   9   0       41.90       98.51     85.18 o
  -6   9   0      693.45      447.21    103.89 o
  -5   9   0      834.55      775.88    115.20 o
  -4   9   0      459.79      274.99     88.40 o
  -3   9   0     5224.52     5667.90    251.57 o
  -2   9   0      117.65       55.25     54.17 o
  -1   9   0      130.25       54.09     54.14 o
   0   9   0      583.69      817.26     78.59 o
   1   9   0      133.28       64.68    108.38 o
   2   9   0      116.44       37.38     52.90 o
   3   9   0     5200.34     5467.18    167.58 o
   4   9   0      448.53      357.04     53.95 o
   5   9   0      848.17      660.40     64.11 o
   6   9   0      699.02      756.06     67.62 o
   7   9   0       42.28       -4.28     45.68 o
   1   0   1        2.02        2.25     13.03 o
   2   0   1       62.65       30.55     22.19 o
   3   0   1    11172.04    10274.04    238.77 o
   4   0   1       36.45       -9.28     21.06 o
   5   0   1       40.78       52.05     30.94 o
   6   0   1        4.69       25.67     23.07 o
   7   0   1      295.66      261.39     40.51 o
   8   0   1       30.99       65.48     24.78 o
   9   0   1     2973.27     3620.54    102.97 o
  10   0   1       25.24      -19.38     24.61 o
  11   0   1      132.41       70.01     30.90 o
  12   0   1       12.66      -22.53     31.57 o
  13   0   1     1292.21     1124.45     93.38 o
  14   0   1       25.59       34.66     31.94 o
  15   0   1      490.55      384.65     73.84 o
  16   0   1       34.33       73.03     51.71 o
  17   0   1      133.82      196.83     52.42 o
  18   0   1       33.96       37.94     64.75 o
  19   0   1      697.24      647.29     92.27 o
 -19   1   1      574.23      330.83     80.93 o
 -18   1   1      411.81      429.69     83.66 o
 -17   1   1       79.69       91.70     48.11 o
 -16   1   1       48.66       30.80     41.49 o
 -15   1   1     5307.84     5434.11    222.17 o
 -14   1   1       11.16       -4.88     35.83 o
 -13   1   1      609.05      544.98     45.67 o
 -12   1   1     4028.83     4657.27    133.61 o
 -11   1   1     1446.91     1312.10     53.59 o
 -10   1   1     8402.93     8216.09    137.59 o
  -9   1   1     1470.08     1267.82     57.58 o
  -8   1   1       33.89       40.39     17.04 o
  -4   1   1       64.35       37.02     30.72 o
  -3   1   1     4866.01     5344.07    157.86 o
  -2   1   1       28.60       37.87     22.96 o
   2   1   1       28.44       37.68     13.45 o
   3   1   1     4872.58     5310.34     90.03 o
   4   1   1       66.78       12.64     17.16 o
   5   1   1    21543.47    23708.87    416.03 o
   6   1   1    25314.95    25382.44    525.92 o
   7   1   1      140.31      106.90     33.56 o
   8   1   1       33.37       45.77     19.13 o
   9   1   1     1473.10     1227.71     99.74 o
  10   1   1     8457.62     8174.20    141.41 o
  11   1   1     1423.14     1393.63     56.07 o
  12   1   1     4031.34     4792.29    227.45 o
  13   1   1      613.22      525.81     39.68 o
  14   1   1       11.21       36.01     31.75 o
  15   1   1     5333.90     5213.13    132.94 o
  16   1   1       47.25       31.93     38.93 o
  17   1   1       79.30       -4.83     55.75 o
  19   1   1      577.23      383.10     81.79 o
 -18   2   1       35.34        5.78     66.85 o
 -17   2   1      122.62       92.82     68.88 o
 -16   2   1       76.82       44.02     44.37 o
 -15   2   1     5226.31     5850.42    145.48 o
 -14   2   1       21.78       29.77     36.68 o
 -13   2   1      276.99      245.88     39.45 o
 -12   2   1      217.60      163.92     45.57 o
 -11   2   1     1532.75     1338.41    122.73 o
 -10   2   1    12519.96    12714.39    196.42 o
  -9   2   1    12778.73    13559.86    230.37 o
  -8   2   1       52.10       80.28     26.58 o
  -7   2   1      118.83       90.63     21.85 o
  -6   2   1     1255.71     1419.22     82.42 o
  -5   2   1     9045.87     8257.20    237.10 o
   0   2   1    46943.86    50113.21   1145.94 o
   1   2   1      817.69      711.72     50.37 o
   2   2   1       70.89       63.58     17.87 o
   3   2   1    48491.04    50347.84    692.71 o
   4   2   1      118.28      108.10     28.27 o
   5   2   1     9020.23     7688.04    163.27 o
   6   2   1     1256.54     1285.21     97.54 o
   7   2   1      120.12      121.19     23.87 o
   8   2   1       52.98       42.72     24.27 o
   9   2   1    12770.89    12787.22    200.05 o
  10   2   1    12517.34    12810.98    309.42 o
  11   2   1     1516.48     1463.72     59.24 o
  12   2   1      220.10      179.34     37.16 o
  13   2   1      284.12      231.01     34.53 o
  14   2   1       21.70      -13.59     34.06 o
  15   2   1     5224.53     5737.83    155.06 o
  16   2   1       75.81       33.76     38.47 o
  17   2   1      120.40       60.17     52.40 o
  18   2   1       35.76      -16.47     63.75 o
 -18   3   1      232.60      410.66     86.23 o
 -17   3   1      137.02      144.59     70.82 o
 -16   3   1      382.04      505.26     82.68 o
 -15   3   1     1220.11     1253.22     81.60 o
 -14   3   1      161.62       86.89    111.79 o
 -13   3   1      859.20     1089.73     90.19 o
 -12   3   1     1702.28     1927.42    214.68 o
 -11   3   1     1802.02     1800.80     78.80 o
 -10   3   1     2533.03     2240.81    103.24 o
  -9   3   1      695.23      765.70     66.68 o
  -8   3   1      712.84      748.59     63.86 o
  -7   3   1     1033.76     1070.30     67.16 o
  -6   3   1     7084.15     7082.08    143.17 o
  -5   3   1     1931.79     1872.53     99.56 o
  -4   3   1      202.35      151.25     41.99 o
  -3   3   1     3313.66     3404.65    133.36 o
  -2   3   1      564.52      539.85     41.86 o
  -1   3   1      681.28      692.87     51.28 o
   0   3   1    51421.18    52240.12   1177.85 o
   1   3   1      682.56      728.07     57.22 o
   2   3   1      565.71      624.88     57.61 o
   3   3   1     3316.83     3692.39     91.08 o
   4   3   1      207.24      143.34     28.80 o
   5   3   1     1928.76     2005.33     75.84 o
   6   3   1     7082.41     6977.35    161.12 o
   7   3   1     1045.62      960.55     59.44 o
   8   3   1      698.31      738.81     43.02 o
   9   3   1      692.63      652.56     53.61 o
  10   3   1     2516.46     2266.98     71.66 o
  11   3   1     1793.28     1801.69     56.74 o
  12   3   1     1712.95     2064.75    100.83 o
  13   3   1      874.13     1040.73     52.60 o
  14   3   1      156.03       75.62     36.90 o
  15   3   1     1200.48     1270.87     87.29 o
  16   3   1      381.95      512.97     67.80 o
  17   3   1      136.05       29.83     53.47 o
  18   3   1      235.23      181.56    105.77 o
 -17   4   1      425.97      347.29     85.29 o
 -16   4   1        7.47       47.47     65.55 o
 -15   4   1     1149.12     1152.74    107.02 o
 -14   4   1      543.81      571.40     59.94 o
 -13   4   1      422.92      571.95     57.49 o
 -12   4   1       23.25      -23.12     37.15 o
 -11   4   1      643.66      490.34     93.82 o
 -10   4   1      843.06      909.50     81.26 o
  -9   4   1     4698.20     4867.82    159.72 o
  -8   4   1     1342.80     1319.73     84.71 o
  -7   4   1      555.40      477.12     58.53 o
  -6   4   1       66.45      102.15     44.23 o
  -5   4   1      826.77      856.74     64.78 o
  -4   4   1      614.94      310.46     57.39 o
  -3   4   1    12466.81    12260.08    182.33 o
  -2   4   1      960.21     1129.57     46.73 o
  -1   4   1      360.32      362.73     66.20 o
   0   4   1     1110.88     1023.55     73.04 o
   1   4   1      364.67      276.40     49.63 o
   2   4   1      966.79     1064.64     51.00 o
   3   4   1    12464.48    12192.81    221.35 o
   4   4   1      610.62      564.20     41.17 o
   5   4   1      823.92      751.76     39.53 o
   6   4   1       67.15      122.73     23.06 o
   7   4   1      561.46      569.73     42.18 o
   8   4   1     1327.62     1370.53     56.93 o
   9   4   1     4687.18     4562.06    102.97 o
  10   4   1      842.63     1055.98     60.78 o
  11   4   1      638.83      550.20     50.47 o
  12   4   1       23.52       22.30     31.52 o
  13   4   1      428.66      584.42     48.62 o
  14   4   1      540.32      440.80    105.91 o
  15   4   1     1123.12     1236.28    143.57 o
  16   4   1        7.53       19.78     89.27 o
  17   4   1      419.39      341.48    116.44 o
 -16   5   1      114.06      288.59     87.39 o
 -15   5   1     7815.58     7855.44    257.74 o
 -14   5   1      756.19      671.42     89.73 o
 -13   5   1        4.14        3.57     58.51 o
 -12   5   1     2098.83     2111.19    122.76 o
 -11   5   1      836.43      718.48     49.70 o
 -10   5   1     3805.78     3810.31    109.58 o
  -9   5   1      342.42      415.76     64.05 o
  -8   5   1     1029.29      953.68     83.62 o
  -7   5   1       84.94       72.41     49.16 o
  -6   5   1     8172.58     8214.99    226.44 o
  -5   5   1    40051.90    40277.12    610.50 o
  -4   5   1      261.53      252.17     35.70 o
  -3   5   1      234.99      256.03     35.98 o
  -2   5   1      524.64      549.84     50.43 o
  -1   5   1     1251.09     1378.17     46.41 o
   0   5   1    46647.70    47819.18    600.32 o
   1   5   1     1247.91     1434.29     83.19 o
   2   5   1      518.82      553.67     37.69 o
   3   5   1      237.20      249.02     31.07 o
   4   5   1      259.43      234.28     27.71 o
   5   5   1    40085.44    40089.24    454.38 o
   6   5   1     8171.25     8064.63    121.57 o
   7   5   1       84.83      113.24     34.15 o
   8   5   1     1026.08     1102.83     49.65 o
   9   5   1      348.14      379.43     37.33 o
  10   5   1     3821.94     3418.55     79.68 o
  11   5   1      840.07      806.19     80.13 o
  12   5   1     2107.33     2044.64     75.54 o
  13   5   1        4.20       37.28     44.20 o
  14   5   1      742.94      591.15     54.13 o
  15   5   1     7839.97     7702.18    199.24 o
  16   5   1      110.45      181.88     63.40 o
 -14   6   1      567.70      633.98     98.30 o
 -13   6   1       72.50      230.43     74.65 o
 -12   6   1      113.35      176.81     69.24 o
 -11   6   1     1147.04     1123.15    102.09 o
 -10   6   1     1848.90     1753.20    114.83 o
  -9   6   1     2836.63     2929.70    135.92 o
  -8   6   1     1531.66     1559.75    102.50 o
  -7   6   1      243.42      334.19     65.57 o
  -6   6   1      641.03      679.76     55.63 o
  -5   6   1     1423.51     1608.86     81.36 o
  -4   6   1      592.08      580.34     50.81 o
  -3   6   1     6832.76     6836.93    122.21 o
  -2   6   1     1055.91     1171.78     55.68 o
  -1   6   1      954.24     1033.55     41.33 o
   0   6   1     2762.22     2978.30     65.46 o
   1   6   1      962.21      961.04     41.33 o
   2   6   1     1047.28     1070.36     44.52 o
   3   6   1     6824.97     6925.72    112.63 o
   4   6   1      590.04      556.35     37.25 o
   5   6   1     1424.91     1397.79     52.28 o
   6   6   1      648.98      653.18     42.25 o
   7   6   1      245.54      246.69     38.97 o
   8   6   1     1530.23     1645.03     61.62 o
   9   6   1     2829.68     2832.50     75.15 o
  10   6   1     1837.32     1800.87     64.60 o
  11   6   1     1154.78     1234.11     57.87 o
  12   6   1      111.43       77.75     46.74 o
  13   6   1       72.45      155.19     44.86 o
  14   6   1      570.31      633.10     57.62 o
 -13   7   1       92.68      286.77     84.68 o
 -12   7   1     1336.73      976.22    103.38 o
 -11   7   1      278.15      229.78     77.13 o
 -10   7   1     1283.41     1679.68    119.70 o
  -9   7   1      263.57      249.59     71.44 o
  -8   7   1     1494.39     1681.82    111.11 o
  -7   7   1      153.24      191.73     66.41 o
  -6   7   1     5537.56     6082.20    206.25 o
  -5   7   1     4237.27     4067.35    118.34 o
  -4   7   1      204.87      241.75     73.57 o
  -3   7   1      218.57      254.22     46.86 o
  -2   7   1     1153.95     1178.93     94.10 o
  -1   7   1      209.62      123.76     47.53 o
   0   7   1     2937.81     3171.87     82.10 o
   1   7   1      203.44      229.16     33.07 o
   2   7   1     1150.51     1274.10     45.43 o
   3   7   1      221.00      153.75     32.40 o
   4   7   1      204.86      148.94     33.22 o
   5   7   1     4222.71     3816.32    121.42 o
   6   7   1     5525.35     5716.50    111.94 o
   7   7   1      150.13      171.90     36.78 o
   8   7   1     1488.12     1696.94     71.05 o
   9   7   1      271.09      174.33     39.34 o
  10   7   1     1283.13     1558.35     78.13 o
  11   7   1      277.48      228.15     42.59 o
  12   7   1     1326.22     1097.28     78.23 o
  13   7   1       93.79      202.10     68.95 o
 -10   8   1       39.48       25.07     72.07 o
  -9   8   1     1458.79     1531.01    118.31 o
  -8   8   1     1539.63     1723.55    123.22 o
  -7   8   1      399.36      393.73     78.49 o
  -6   8   1      488.86      355.66     66.49 o
  -5   8   1     1413.27     1463.62     83.59 o
  -4   8   1      200.68      240.24     73.37 o
  -3   8   1     2719.38     2978.92    108.32 o
  -2   8   1     1324.76     1651.97    108.07 o
  -1   8   1      598.72      515.85     92.85 o
   0   8   1      160.75      352.67     85.75 o
   1   8   1      604.19      443.93     86.73 o
   2   8   1     1320.26     1444.57    131.61 o
   3   8   1     2712.42     3075.31     97.63 o
   4   8   1      196.27      189.98     45.12 o
   5   8   1     1403.30     1437.13     78.28 o
   6   8   1      491.35      378.71     52.28 o
   7   8   1      399.77      383.55     61.48 o
   8   8   1     1541.75     1784.30    102.89 o
   9   8   1     1450.76     1217.27     77.67 o
  10   8   1       39.29       41.87     46.91 o
  -6   9   1     1124.03     1034.18    128.27 o
  -5   9   1     2524.46     2556.03    168.43 o
  -4   9   1      345.65      263.52     88.41 o
  -3   9   1      338.31      431.26     95.72 o
  -2   9   1     1926.54     2029.83    151.12 o
  -1   9   1      175.28      245.21     85.75 o
   0   9   1      471.40      180.29     82.19 o
   1   9   1      169.62      180.93     85.11 o
   2   9   1     1931.77     2042.38    155.93 o
   3   9   1      339.77      274.99     63.86 o
   4   9   1      350.08      318.40     64.81 o
   5   9   1     2518.48     2838.58    126.71 o
   6   9   1     1122.93     1071.41     76.43 o
   2   0   2       24.34       -7.32     30.70 o
   3   0   2        3.23      -32.22     34.03 o
   5   0   2    39589.40    40414.88    938.42 o
   6   0   2    13928.99    14795.07    378.28 o
   7   0   2       75.57       50.57     41.34 o
   8   0   2        8.72      -21.03     27.78 o
   9   0   2      100.85       52.96     20.33 o
  10   0   2    14170.24    13225.72    170.91 o
  11   0   2      160.52      237.69     36.12 o
  12   0   2     2497.58     2679.48     89.00 o
  13   0   2        2.57        4.16     39.88 o
  14   0   2       50.31       14.54     44.79 o
  15   0   2     8153.24     9017.41    161.18 o
  16   0   2      568.52      463.06    106.24 o
  17   0   2        2.14      -34.29     43.53 o
  18   0   2      544.57      219.31     96.84 o
 -18   1   2       50.09      -47.74     47.74 o
 -17   1   2       16.29       93.70     74.31 o
 -16   1   2      334.29      228.03     47.71 o
 -15   1   2     3884.90     4060.16    117.12 o
 -14   1   2       28.85       32.47     35.97 o
 -13   1   2       36.29       33.81     29.01 o
 -12   1   2      102.26       93.12     28.60 o
 -11   1   2       19.23       11.47     18.38 o
 -10   1   2      202.64      187.19     25.57 o
  -9   1   2     7537.04     8514.36    127.87 o
  -8   1   2       26.03       72.17     43.96 o
  -7   1   2       76.46       57.31     41.46 o
  -4   1   2      300.86      219.70     40.66 o
  -3   1   2    25441.26    24926.60    620.84 o
  -2   1   2      102.79       78.21     28.69 o
  -1   1   2        2.64        9.71     23.79 o
   1   1   2        2.57      -24.30     24.30 o
   2   1   2      100.00       57.23     31.91 o
   3   1   2    25416.89    24491.32    579.68 o
   4   1   2      292.98      206.07     41.19 o
   5   1   2     8112.85     8289.63    168.06 o
   6   1   2      185.19      159.17     35.82 o
   7   1   2       74.70       62.64     33.31 o
   8   1   2       26.24        6.53     29.43 o
   9   1   2     7542.88     8012.68    112.42 o
  10   1   2      197.55      127.06     24.47 o
  11   1   2       18.92       14.37     25.51 o
  12   1   2      104.06       52.24     49.13 o
  13   1   2       36.33       11.83     29.19 o
  14   1   2       29.21      -21.53     31.50 o
  15   1   2     3842.88     4097.22    101.12 o
  16   1   2      333.80      340.77     45.31 o
  17   1   2       15.74        3.05     45.65 o
  18   1   2       48.76      -53.27     63.52 o
 -18   2   2      308.93      359.99     89.02 o
 -17   2   2      116.00      175.09     49.45 o
 -16   2   2      467.07      438.80     55.28 o
 -15   2   2      713.72      763.55     60.77 o
 -14   2   2      227.35      126.42     39.43 o
 -13   2   2      173.57      289.83     42.90 o
 -12   2   2     3687.36     4122.68    121.05 o
 -11   2   2      731.58      989.20     55.98 o
 -10   2   2      586.29      562.20     54.50 o
  -9   2   2       70.40      142.35     25.45 o
  -8   2   2      886.63      819.14     42.66 o
   0   2   2    48856.85    48975.82   1105.71 o
   2   2   2     1408.33     1512.71     85.33 o
   3   2   2       88.68       70.25     20.12 o
   4   2   2       96.39       19.84     19.73 o
   5   2   2     8026.65     8645.74    174.95 o
   6   2   2    23889.23    23081.94    420.51 o
   7   2   2      372.56      383.06     29.39 o
   8   2   2      873.11      823.21     32.87 o
   9   2   2       70.61       44.97     21.14 o
  10   2   2      576.93      671.28     35.46 o
  11   2   2      729.77      847.51     60.75 o
  12   2   2     3698.90     4010.31    203.37 o
  13   2   2      175.09      277.89     35.97 o
  14   2   2      224.79      203.76     39.35 o
  15   2   2      725.00      773.98     54.35 o
  16   2   2      468.52      388.54     47.28 o
  17   2   2      114.46       76.20     40.40 o
  18   2   2      312.02      172.02     46.18 o
 -17   3   2      193.84      178.92     52.65 o
 -16   3   2     1221.97     1696.93     88.89 o
 -15   3   2     5270.49     6045.34    151.62 o
 -14   3   2      701.62      598.02     65.03 o
 -13   3   2      359.76      488.01     50.92 o
 -12   3   2      245.59      111.12     41.10 o
 -11   3   2      359.17      520.55     48.24 o
 -10   3   2      675.99      713.26     69.17 o
  -9   3   2     6122.67     6199.18    124.47 o
  -8   3   2     1926.70     1801.08     62.93 o
  -7   3   2      324.47      361.11     45.63 o
  -6   3   2     3412.90     3712.72    115.00 o
  -5   3   2     7834.35     7955.39    201.56 o
  -2   3   2     2285.40     2259.41     77.64 o
  -1   3   2      209.78      235.20     32.70 o
   0   3   2     1687.54     2235.41     86.92 o
   1   3   2      214.63      248.08     40.13 o
   2   3   2     2282.21     2373.73    101.84 o
   3   3   2    18212.36    18984.91    486.21 o
   4   3   2      924.76      891.62     73.04 o
   5   3   2     7850.61     7799.28    106.01 o
   6   3   2     3434.08     3609.47     62.94 o
   7   3   2      320.74      381.66     30.29 o
   8   3   2     1916.80     1905.52     57.55 o
   9   3   2     6144.34     6055.15    122.63 o
  10   3   2      679.88      699.49     38.07 o
  11   3   2      354.34      408.91     33.77 o
  12   3   2      249.93      193.82     28.56 o
  13   3   2      355.31      443.82     35.96 o
  14   3   2      697.84      570.91     48.94 o
  15   3   2     5320.05     5684.51    154.26 o
  16   3   2     1231.00     1594.99    110.21 o
  17   3   2      190.02      148.13    100.90 o
 -17   4   2       68.97       77.29     53.80 o
 -16   4   2     1046.50     1475.89    110.14 o
 -15   4   2     8195.31     8645.98    289.85 o
 -14   4   2      871.66      635.30    150.05 o
 -13   4   2      116.95       89.72     43.81 o
 -12   4   2     1399.27     1372.33    241.77 o
 -11   4   2       77.26      103.18     38.97 o
 -10   4   2       85.09      115.15     44.69 o
  -9   4   2      140.88      163.71     37.69 o
  -8   4   2     2526.07     2302.04     74.37 o
  -7   4   2       62.72       55.62     36.94 o
  -6   4   2     3967.82     3786.42     90.86 o
  -5   4   2    25769.48    26389.96    408.65 o
  -4   4   2      212.64      232.81     30.44 o
  -3   4   2       33.39       28.94     17.61 o
  -2   4   2     2145.23     2188.68     50.80 o
  -1   4   2      119.60      125.66     42.88 o
   0   4   2    18106.59    17174.01    229.37 o
   1   4   2      118.50       97.22     20.04 o
   2   4   2     2143.92     2190.05     52.63 o
   3   4   2       33.24        5.96     19.16 o
   4   4   2      215.42      230.44     25.26 o
   5   4   2    25716.29    27151.50    317.55 o
   6   4   2     3960.01     3869.68     70.43 o
   7   4   2       60.09       62.37     27.93 o
   8   4   2     2506.80     2527.24     74.00 o
   9   4   2      140.43      126.83     28.32 o
  10   4   2       84.41       53.89     41.01 o
  11   4   2       76.24       67.26     35.06 o
  12   4   2     1386.43     1335.06     94.50 o
  13   4   2      112.93       75.84     37.63 o
  14   4   2      865.44      702.95     64.68 o
  15   4   2     8168.78     7917.96    210.82 o
  16   4   2     1050.50     1481.71    203.99 o
  17   4   2       68.62      195.48    109.34 o
 -16   5   2        8.89      -34.35     68.98 o
 -15   5   2     1340.51     1386.66     70.93 o
 -14   5   2      376.16      557.65     51.29 o
 -13   5   2       22.03       13.99     44.52 o
 -12   5   2       28.77      -10.47     33.80 o
 -11   5   2     1290.71     1317.22     59.61 o
 -10   5   2      337.71      397.16     39.60 o
  -9   5   2     4694.92     4804.61    168.22 o
  -8   5   2      555.16      669.06     42.79 o
  -7   5   2       65.64       52.10     35.47 o
  -6   5   2       28.53       73.86     35.13 o
  -5   5   2      319.41      320.30     40.07 o
  -4   5   2      343.26      296.60     37.95 o
  -3   5   2    13334.84    12944.91    224.48 o
  -2   5   2      233.79      247.61     40.53 o
  -1   5   2      866.28      761.84     38.08 o
   0   5   2      374.06      345.53     31.52 o
   1   5   2      871.25      885.08     63.04 o
   2   5   2      237.22      239.27     38.71 o
   3   5   2    13315.64    12737.60    168.16 o
   4   5   2      338.38      339.23     29.55 o
   5   5   2      321.46      341.34     30.79 o
   6   5   2       28.62       24.33     24.36 o
   7   5   2       67.36       49.71     26.58 o
   8   5   2      547.84      665.78     39.59 o
   9   5   2     4702.08     4615.03     82.45 o
  10   5   2      337.55      392.59     34.94 o
  11   5   2     1283.69     1527.89     53.34 o
  12   5   2       28.71       81.57     33.43 o
  13   5   2       21.97       18.21     32.90 o
  14   5   2      372.97      467.66     54.99 o
  15   5   2     1320.36     1556.28     77.72 o
  16   5   2        8.98       75.56     59.01 o
 -14   6   2      452.88      370.84     82.28 o
 -13   6   2      382.10      317.38     80.19 o
 -12   6   2     1942.95     1590.76    366.77 o
 -11   6   2     1335.10     1219.10     76.72 o
 -10   6   2      983.59      968.66     68.27 o
  -9   6   2      867.12      903.28     68.47 o
  -8   6   2      592.02      757.72     60.08 o
  -7   6   2      451.75      465.84     50.91 o
  -6   6   2     6407.21     6622.33    107.90 o
  -5   6   2      129.81      213.40     33.94 o
  -4   6   2       82.70       74.60     29.39 o
  -3   6   2     1234.49     1248.03     53.17 o
  -2   6   2      291.45      349.67     35.51 o
  -1   6   2      625.96      666.41     66.91 o
   0   6   2    25240.06    25721.08    306.51 o
   1   6   2      616.82      628.78     37.15 o
   2   6   2      284.37      369.50     34.09 o
   3   6   2     1247.32     1204.62     48.80 o
   4   6   2       84.04       64.02     27.39 o
   5   6   2      129.89      198.18     31.49 o
   6   6   2     6408.75     6766.82    148.73 o
   7   6   2      441.68      407.57     31.24 o
   8   6   2      591.93      645.55     40.74 o
   9   6   2      879.06      843.90     44.93 o
  10   6   2      990.77     1066.30     50.14 o
  11   6   2     1325.45     1392.24     75.74 o
  12   6   2     1940.80     1533.46     65.01 o
  13   6   2      386.67      367.69     52.47 o
  14   6   2      449.24      355.82     53.63 o
 -12   7   2      203.00      105.03     74.77 o
 -11   7   2     1413.44     1510.12    119.05 o
 -10   7   2       78.54       -1.87     62.50 o
  -9   7   2     1369.00     1517.81    111.07 o
  -8   7   2     1573.47     1600.16    111.75 o
  -7   7   2      229.48      288.87     69.04 o
  -6   7   2      133.32       51.99     68.22 o
  -5   7   2    13938.51    14146.43    321.23 o
  -4   7   2      236.93      261.28     36.70 o
  -3   7   2     3537.71     3657.87     89.42 o
  -2   7   2     1426.07     1488.89     60.11 o
  -1   7   2      853.50      883.09     82.33 o
   0   7   2      223.36      274.57     38.18 o
   1   7   2      858.68      851.39     50.31 o
   2   7   2     1434.15     1487.25     62.85 o
   3   7   2     3540.18     3779.82     84.01 o
   4   7   2      236.87      245.39     34.80 o
   5   7   2    13927.32    13971.57    197.84 o
   6   7   2      136.73      123.07     40.20 o
   7   7   2      234.01      300.08     64.27 o
   8   7   2     1580.48     1706.87     66.91 o
   9   7   2     1350.59     1125.59     82.76 o
  10   7   2       77.29       50.36     36.42 o
  11   7   2     1407.47     1361.65     66.07 o
  12   7   2      207.29      142.30     42.77 o
 -10   8   2      930.70     1266.37    115.05 o
  -9   8   2       52.21       84.09     69.74 o
  -8   8   2      262.92      314.63     76.57 o
  -7   8   2      399.09      420.04     80.39 o
  -6   8   2     2866.20     2969.86    136.42 o
  -5   8   2     1483.95     1414.88     84.07 o
  -4   8   2      411.99      379.84     65.07 o
  -3   8   2      396.91      379.33     83.57 o
  -2   8   2      291.18      267.15     51.68 o
  -1   8   2      607.10      578.72     60.53 o
   0   8   2     1677.45     1776.47    126.74 o
   1   8   2      608.31      605.79     51.57 o
   2   8   2      285.92      333.13     43.92 o
   3   8   2      392.95      303.51     56.56 o
   4   8   2      412.55      368.79     49.65 o
   5   8   2     1486.11     1625.27    105.01 o
   6   8   2     2858.27     2778.93     96.45 o
   7   8   2      397.54      399.18     47.41 o
   8   8   2      264.68      297.62     46.19 o
   9   8   2       53.77      101.90     40.50 o
  10   8   2      934.84     1133.14     65.90 o
  -6   9   2      302.26      226.80     64.85 o
  -5   9   2     1059.68     1147.82     83.50 o
  -4   9   2      151.56      237.01     68.01 o
  -3   9   2     2217.18     2494.06    107.74 o
  -2   9   2      111.13      240.53     58.95 o
  -1   9   2      155.13       51.00     77.07 o
   0   9   2     1801.99     2012.51    159.69 o
   1   9   2      156.24      138.12     83.85 o
   2   9   2      109.41       88.37     78.57 o
   3   9   2     2210.31     2552.22    174.27 o
   4   9   2      146.59      167.82     85.44 o
   5   9   2     1054.48     1102.05    136.34 o
   6   9   2      306.76      274.57     70.19 o
   2   0   3     3826.35     3737.82    135.68 o
   6   0   3       31.16       49.22     41.32 o
   7   0   3      180.17      178.78     28.25 o
   8   0   3     2610.32     2447.09     74.92 o
   9   0   3    14669.83    15272.58    333.31 o
  10   0   3       68.46       32.58     22.77 o
  11   0   3       55.94       16.17     23.88 o
  12   0   3       38.14      -17.47     22.93 o
  13   0   3     1838.32     1719.40     55.57 o
  14   0   3      461.10      435.93     41.37 o
  15   0   3     1074.38      769.14     91.88 o
  16   0   3        0.80        3.93     40.71 o
  17   0   3       50.39       63.06     45.20 o
  18   0   3       56.56      -52.37     94.73 o
 -18   1   3      339.25      275.86     56.09 o
 -17   1   3      146.14       41.53     44.71 o
 -16   1   3      516.18      556.49     58.62 o
 -15   1   3      144.60      291.47     49.81 o
 -14   1   3      368.30      386.86     41.32 o
 -13   1   3     2762.82     2697.92     71.49 o
 -12   1   3     3029.90     3471.12    143.35 o
 -11   1   3      154.94      200.28     26.68 o
 -10   1   3     8297.11     8621.58    138.08 o
  -9   1   3     1685.39     1565.99     49.25 o
  -8   1   3      559.05      551.00     41.16 o
  -7   1   3      929.74      776.10     57.12 o
  -6   1   3    12763.08    12796.96    289.03 o
  -3   1   3     5290.56     5391.53    166.46 o
  -2   1   3      718.19      756.77     55.55 o
  -1   1   3      836.65      646.05     45.57 o
   3   1   3     5324.76     5075.39    159.39 o
   4   1   3       93.94       40.46     35.75 o
   5   1   3     1802.82     2059.31    100.13 o
   6   1   3    12818.81    13231.04    242.03 o
   7   1   3      931.24      935.24     48.78 o
   8   1   3      561.35      598.09     38.40 o
   9   1   3     1693.94     1658.47     43.15 o
  10   1   3     8328.54     8784.76    124.52 o
  11   1   3      154.93      165.57     27.43 o
  12   1   3     3037.34     3526.23    166.15 o
  13   1   3     2784.37     2732.81     81.92 o
  14   1   3      371.25      458.98     44.14 o
  15   1   3      145.49      263.85     42.37 o
  16   1   3      510.75      539.75     69.52 o
  17   1   3      145.35       92.21     42.58 o
  18   1   3      335.97      319.61     58.00 o
 -18   2   3       55.42       33.81     49.22 o
 -17   2   3       51.71       38.69     75.83 o
 -16   2   3       82.84       56.61     42.61 o
 -15   2   3     2222.28     2264.61     86.95 o
 -14   2   3        8.60      -39.26     39.26 o
 -13   2   3     3058.78     2837.10    129.79 o
 -12   2   3      108.49       45.03     26.59 o
 -11   2   3      767.89      873.90     56.82 o
 -10   2   3     9677.12     9300.71    144.44 o
  -9   2   3     2220.17     2518.15     68.18 o
  -8   2   3      230.14      353.36     50.71 o
  -7   2   3     1855.43     1636.74     78.44 o
  -6   2   3       81.05       98.86     34.11 o
  -5   2   3     8017.04     8503.71    208.27 o
  -4   2   3      174.52      179.46     39.41 o
  -3   2   3     4305.31     4405.06    137.67 o
  -2   2   3      855.00      885.78     42.71 o
  -1   2   3      170.64      163.04     30.83 o
   0   2   3    11630.86    10178.89    261.79 o
   1   2   3      169.65      161.26     36.10 o
   2   2   3      849.80      851.62     63.61 o
   3   2   3     4275.14     4495.54    150.11 o
   4   2   3      173.75      128.62     25.79 o
   5   2   3     8024.41     8625.16    134.85 o
   6   2   3       82.30       70.94     20.51 o
   7   2   3     1856.55     1688.64     60.91 o
   8   2   3      228.97      325.31     25.36 o
   9   2   3     2201.98     2397.93     54.06 o
  10   2   3     9645.39     9516.77    133.37 o
  11   2   3      756.19      744.37     33.95 o
  12   2   3      109.93       44.47     22.14 o
  13   2   3     3070.88     2821.85     99.87 o
  14   2   3        8.63       42.21     34.80 o
  15   2   3     2230.15     2117.69     74.86 o
  16   2   3       80.34        8.04     45.34 o
  17   2   3       50.11       96.97     42.27 o
  18   2   3       56.86       20.38     41.47 o
 -17   3   3      131.98      120.34     50.78 o
 -16   3   3      227.74      196.22     51.17 o
 -15   3   3       91.17      112.47     56.51 o
 -14   3   3       57.14      -29.49     38.14 o
 -13   3   3      737.07      678.52     57.02 o
 -12   3   3     2103.77     2750.51    117.20 o
 -11   3   3      536.20      530.97     38.49 o
 -10   3   3     4124.83     3911.62     82.46 o
  -9   3   3      539.23      485.42     59.78 o
  -8   3   3       68.95       59.63     30.01 o
  -7   3   3      381.15      483.38     38.58 o
  -6   3   3    13834.82    13725.93    222.17 o
  -5   3   3     1818.16     1654.71     80.72 o
  -4   3   3       21.85       -8.86     32.27 o
  -3   3   3     3093.90     3006.51     68.57 o
  -2   3   3      135.61      101.02     26.30 o
  -1   3   3      532.58      333.20     38.53 o
   0   3   3     5172.57     4649.44    148.88 o
   1   3   3      528.80      377.37     46.55 o
   2   3   3      133.09       66.26     37.01 o
   3   3   3     3108.08     3246.49     61.80 o
   4   3   3       22.97       17.27     17.27 o
   5   3   3     1825.19     1884.79     51.12 o
   6   3   3    13856.04    13894.52    172.19 o
   7   3   3      381.33      393.01     41.55 o
   8   3   3       71.14       82.94     23.50 o
   9   3   3      541.11      460.18     31.79 o
  10   3   3     4107.96     3958.04     63.18 o
  11   3   3      535.34      441.12     28.99 o
  12   3   3     2110.61     2337.55    166.28 o
  13   3   3      739.32      646.73     40.08 o
  14   3   3       59.06       61.63     40.26 o
  15   3   3       91.29       69.55     43.10 o
  16   3   3      227.34      174.95     53.95 o
  17   3   3      132.00       90.10     42.91 o
 -16   4   3      111.36       63.57     68.19 o
 -15   4   3     1440.91     1482.13     83.24 o
 -14   4   3      206.84      261.09     51.69 o
 -13   4   3      213.49      171.46     47.61 o
 -12   4   3      155.52      230.14     55.64 o
 -11   4   3      166.11      132.22     41.80 o
 -10   4   3       52.35       67.88     29.11 o
  -9   4   3     8441.02     8376.78    137.15 o
  -8   4   3      372.71      455.67     44.36 o
  -7   4   3      196.18      205.71     36.04 o
  -6   4   3      183.99      272.29     35.03 o
  -5   4   3     2799.93     2689.56     74.02 o
  -4   4   3      327.69      334.24     31.88 o
  -3   4   3    28623.81    28956.49    439.90 o
  -2   4   3      464.61      583.54     28.66 o
  -1   4   3      374.31      377.40     30.93 o
   0   4   3      253.28      278.84     24.08 o
   1   4   3      377.50      400.23     26.54 o
   2   4   3      467.99      577.47     30.90 o
   3   4   3    28675.89    28944.91    370.70 o
   4   4   3      320.68      253.42     27.70 o
   5   4   3     2798.68     2843.56    115.62 o
   6   4   3      188.20      187.70     30.77 o
   7   4   3      191.82      152.48     31.87 o
   8   4   3      378.97      435.00     34.22 o
   9   4   3     8467.15     8432.73    124.76 o
  10   4   3       51.95       61.86     24.80 o
  11   4   3      166.26      126.06     27.80 o
  12   4   3      154.06      122.22     37.47 o
  13   4   3      217.71      192.38     53.00 o
  14   4   3      204.93      246.73     38.39 o
  15   4   3     1455.10     1209.30     84.00 o
  16   4   3      111.44      148.74     45.72 o
 -15   5   3      189.80       77.80     41.09 o
 -14   5   3      143.94       26.72     39.89 o
 -13   5   3     1184.22     1471.16     68.23 o
 -12   5   3     1437.38      932.42    128.46 o
 -11   5   3      159.01       94.72     34.90 o
 -10   5   3    12630.28    12836.72    201.37 o
  -9   5   3     1135.24     1013.32     57.77 o
  -8   5   3      138.71       92.41     31.31 o
  -7   5   3     1531.01     1467.18     84.69 o
  -6   5   3     4837.51     4793.29     94.41 o
  -5   5   3       82.08      104.12     35.66 o
  -4   5   3      596.35      539.92     59.34 o
  -3   5   3     5312.16     5409.69    117.08 o
  -2   5   3      158.01      222.10     34.48 o
  -1   5   3      293.30      235.82     29.13 o
   0   5   3     1883.80     1803.71     48.76 o
   1   5   3      284.44      294.47     26.80 o
   2   5   3      155.19      186.18     24.97 o
   3   5   3     5305.69     5601.25     91.75 o
   4   5   3      602.10      575.27     33.51 o
   5   5   3       80.94      146.22     26.95 o
   6   5   3     4810.02     4793.43     87.07 o
   7   5   3     1534.67     1549.47     46.42 o
   8   5   3      137.52      113.09     26.14 o
   9   5   3     1149.16     1068.62     42.96 o
  10   5   3    12644.74    13119.33    164.23 o
  11   5   3      156.39      163.49     52.74 o
  12   5   3     1425.25      980.44     66.25 o
  13   5   3     1191.72     1565.26     79.73 o
  14   5   3      149.46      125.44     46.30 o
  15   5   3      191.23      156.97     48.97 o
 -14   6   3      195.84      183.73     58.37 o
 -13   6   3      167.25      257.38     56.42 o
 -12   6   3      181.82      143.73     49.68 o
 -11   6   3       82.07      118.08     48.38 o
 -10   6   3     4202.14     4660.82    130.23 o
  -9   6   3     1239.07      964.92     86.22 o
  -8   6   3      127.29      114.25     35.02 o
  -7   6   3       69.22       89.05     40.79 o
  -6   6   3       27.41      -29.21     32.36 o
  -5   6   3     1037.97     1197.27     56.48 o
  -4   6   3      256.54      242.33     44.04 o
  -3   6   3     4778.91     4427.03     83.82 o
  -2   6   3      137.57      221.02     33.24 o
  -1   6   3      216.70      213.42     59.48 o
   0   6   3     5549.76     5554.42    118.27 o
   1   6   3      223.73      225.69     39.27 o
   2   6   3      141.54      103.02     32.75 o
   3   6   3     4780.23     4613.54     88.05 o
   4   6   3      252.07      253.38     35.04 o
   5   6   3     1035.02     1148.32     43.65 o
   6   6   3       26.57       44.20     24.95 o
   7   6   3       71.19       46.72     26.37 o
   8   6   3      126.33      142.42     40.94 o
   9   6   3     1243.88     1183.17     55.17 o
  10   6   3     4204.45     4626.98    100.92 o
  11   6   3       80.95       72.13     35.72 o
  12   6   3      181.63      254.41     38.38 o
  13   6   3      170.09      259.48     44.30 o
  14   6   3      194.19      165.67     59.50 o
 -12   7   3     1172.23     1000.65    166.66 o
 -11   7   3      383.34      382.37     60.75 o
 -10   7   3      110.70       46.43     72.14 o
  -9   7   3       47.57       12.84     90.02 o
  -8   7   3      208.05      251.28     59.86 o
  -7   7   3      200.95      159.86     48.60 o
  -6   7   3     2713.96     2589.15     82.22 o
  -5   7   3      769.52      855.34     69.93 o
  -4   7   3      510.51      474.49     38.42 o
  -3   7   3      132.96      115.63     30.96 o
  -2   7   3      260.09      181.94     32.15 o
  -1   7   3      433.70      478.77     56.28 o
   0   7   3     7544.71     7507.40    122.62 o
   1   7   3      427.05      556.17     58.44 o
   2   7   3      259.50      233.27     34.59 o
   3   7   3      134.49       82.66     27.62 o
   4   7   3      518.52      443.86     36.24 o
   5   7   3      774.28      880.79     44.95 o
   6   7   3     2710.89     2368.60     63.82 o
   7   7   3      198.52      254.34     39.22 o
   8   7   3      208.47      227.18     39.94 o
   9   7   3       48.50       17.94     34.94 o
  10   7   3      112.73      118.39     39.59 o
  11   7   3      387.04      331.37     53.46 o
  12   7   3     1159.82      862.31     65.31 o
  -9   8   3     1446.97     1177.85    110.51 o
  -8   8   3      130.24      121.48     69.85 o
  -7   8   3      272.31      284.72     75.05 o
  -6   8   3      739.33      701.11     87.38 o
  -5   8   3     1688.39     1856.00     89.51 o
  -4   8   3      491.88      463.23     59.70 o
  -3   8   3     2837.22     3113.37    111.90 o
  -2   8   3      195.43      154.43     39.64 o
  -1   8   3      213.83      211.72     40.75 o
   0   8   3     3869.87     3563.23     95.63 o
   1   8   3      219.86      245.60     41.94 o
   2   8   3      195.81      126.92     44.44 o
   3   8   3     2822.25     3046.12     91.73 o
   4   8   3      484.00      484.48     50.17 o
   5   8   3     1691.45     1922.22     70.36 o
   6   8   3      747.14      571.81     62.63 o
   7   8   3      268.51      240.25     51.80 o
   8   8   3      128.88      134.13     48.01 o
   9   8   3     1439.51     1230.11     77.28 o
  -5   9   3      398.60      295.81     62.23 o
  -4   9   3       85.18      107.06     53.96 o
  -3   9   3       19.55       86.08     54.90 o
  -2   9   3      235.95      131.14     82.96 o
  -1   9   3      127.88       78.02     54.35 o
   0   9   3    19064.60    19855.51    382.63 o
   1   9   3      124.89      177.22     44.50 o
   2   9   3      227.93      115.91     63.14 o
   3   9   3       19.49       70.90     54.63 o
   4   9   3       86.90       74.29    101.83 o
   5   9   3      396.54      389.14     90.81 o
   6   0   4    11810.75    11804.31    269.84 o
   7   0   4      197.69      155.84     30.94 o
   8   0   4        5.38        0.15     26.36 o
   9   0   4      246.76      143.13     37.55 o
  10   0   4     8084.80     7744.37    165.33 o
  11   0   4      771.68      972.63     35.46 o
  12   0   4     2785.93     3192.52     77.01 o
  13   0   4        9.12       34.51     24.94 o
  14   0   4       93.14      184.81     36.91 o
  15   0   4     4965.98     5464.78    160.50 o
  16   0   4      309.35      280.71     44.03 o
  17   0   4       34.18       90.88     44.54 o
  18   0   4      367.66      290.35     55.98 o
 -17   1   4      136.85      138.71     48.04 o
 -16   1   4      590.23      736.09     60.96 o
 -15   1   4     1395.25     1485.75    146.57 o
 -14   1   4      572.87      491.84     46.23 o
 -13   1   4       47.96       72.86     28.11 o
 -12   1   4       35.05        2.53     32.14 o
 -11   1   4       62.88       95.69     23.93 o
 -10   1   4     4241.97     4007.94     97.37 o
  -9   1   4     4494.36     4470.45    112.83 o
  -8   1   4     2129.32     2105.76     89.41 o
  -7   1   4       21.50        2.99     35.80 o
  -6   1   4      223.25      187.77     36.28 o
  -5   1   4     1077.33     1248.56     60.43 o
  -2   1   4     3940.76     3864.66    136.91 o
  -1   1   4       17.92        0.81     31.29 o
   4   1   4      725.37      333.14     54.25 o
   5   1   4     1073.75     1140.44     83.55 o
   6   1   4      222.51      319.53     30.93 o
   7   1   4       21.45       30.73     28.83 o
   8   1   4     2123.19     1911.51     71.02 o
   9   1   4     4470.79     4662.78     99.19 o
  10   1   4     4257.92     4137.37     79.96 o
  11   1   4       60.75      111.05     25.09 o
  12   1   4       35.09      -22.24     22.24 o
  13   1   4       46.85       10.07     24.21 o
  14   1   4      562.71      633.90     46.67 o
  15   1   4     1384.06     1610.42     67.03 o
  16   1   4      584.58      600.21     51.03 o
  17   1   4      134.67      159.46     44.06 o
 -17   2   4       68.17       73.57     60.34 o
 -16   2   4        9.68       31.06     39.99 o
 -15   2   4      645.14      726.63     57.63 o
 -14   2   4      326.53      221.45     43.69 o
 -13   2   4       43.07       39.62     27.95 o
 -12   2   4     2828.60     3190.89    131.67 o
 -11   2   4      279.52      323.18     29.04 o
 -10   2   4      618.51      735.65     40.69 o
  -9   2   4      148.10       68.28     47.22 o
  -8   2   4     1878.01     1731.28     89.03 o
  -7   2   4      315.17      400.66     50.09 o
  -6   2   4    12024.62    12157.85    285.45 o
  -5   2   4      710.41      785.70     56.09 o
  -4   2   4      107.21       69.95     29.98 o
  -3   2   4       22.54       40.43     34.81 o
  -2   2   4     2646.95     2858.84    102.61 o
  -1   2   4      690.74      713.21     50.07 o
   0   2   4    16534.21    16981.10    298.00 o
   1   2   4      685.26      523.63     54.48 o
   2   2   4     2644.23     2517.64    108.24 o
   3   2   4       22.86       15.68     38.62 o
   4   2   4      108.53      166.14     47.65 o
   5   2   4      713.25      676.94     42.20 o
   6   2   4    12032.04    12017.00    184.02 o
   7   2   4      314.95      438.84     39.10 o
   8   2   4     1854.07     1668.22     58.53 o
   9   2   4      148.60       66.06     23.56 o
  10   2   4      626.04      685.10     39.53 o
  11   2   4      282.06      285.32     24.82 o
  12   2   4     2834.31     3107.00     78.89 o
  13   2   4       44.30       32.02     25.14 o
  14   2   4      320.55      315.34     53.86 o
  15   2   4      656.29      682.65     53.38 o
  16   2   4        9.63       38.16     38.62 o
  17   2   4       68.81      110.90     43.23 o
 -17   3   4       78.41       93.37     48.87 o
 -16   3   4       41.58       96.41     45.82 o
 -15   3   4     3616.33     3824.04    115.73 o
 -14   3   4      183.92      182.36     45.05 o
 -13   3   4       15.45       64.35     56.80 o
 -12   3   4      213.47      211.94     34.78 o
 -11   3   4      109.02      113.54     27.79 o
 -10   3   4    16174.50    16795.22    351.59 o
  -9   3   4     6529.45     6580.53    108.88 o
  -8   3   4      318.83      306.24     35.52 o
  -7   3   4       31.98       33.63     44.02 o
  -6   3   4      503.97      579.71     57.94 o
  -5   3   4     4902.13     4521.85    142.33 o
  -4   3   4      450.22      315.12     44.01 o
  -3   3   4    19370.91    19444.85    314.74 o
  -2   3   4      187.87      184.17     27.29 o
  -1   3   4      165.21      171.36     38.10 o
   0   3   4    39426.66    41813.32    977.15 o
   1   3   4      166.08      194.36     43.21 o
   2   3   4      184.56      143.13     46.07 o
   3   3   4    19382.61    19714.47    334.93 o
   4   3   4      447.47      405.41     25.83 o
   5   3   4     4906.68     4867.63     91.35 o
   6   3   4      506.31      504.57     33.79 o
   7   3   4       32.92       14.47     20.02 o
   8   3   4      312.00      305.44     27.64 o
   9   3   4     6512.84     6399.79     89.73 o
  10   3   4    16196.39    16600.67    186.49 o
  11   3   4      110.17       78.71     27.89 o
  12   3   4      215.28      299.79     32.01 o
  13   3   4       15.46       43.16     29.10 o
  14   3   4      183.03      165.75     45.12 o
  15   3   4     3553.19     3692.39     99.13 o
  16   3   4       41.87       87.95     39.48 o
  17   3   4       75.09      147.47     52.60 o
 -16   4   4      551.57      732.53     67.57 o
 -15   4   4     5044.41     4844.61    136.52 o
 -14   4   4      514.68      435.42     84.80 o
 -13   4   4      171.44      252.12     93.41 o
 -12   4   4      880.14      589.28     82.82 o
 -11   4   4      940.76      900.67     73.91 o
 -10   4   4     2745.95     2766.41     70.92 o
  -9   4   4      464.45      439.42     36.49 o
  -8   4   4     1398.64     1335.07     42.65 o
  -7   4   4      514.94      555.36     31.38 o
  -6   4   4     2980.32     2888.02     76.90 o
  -5   4   4    29969.95    29380.89    451.11 o
  -4   4   4      546.35      519.39     61.71 o
  -3   4   4     1232.73     1406.33     48.54 o
  -2   4   4      729.77      725.31     38.93 o
  -1   4   4     1653.37     1734.61     45.25 o
   0   4   4    25890.78    25498.29    325.53 o
   1   4   4     1643.25     1658.14     70.03 o
   2   4   4      735.49      753.45     34.31 o
   3   4   4     1237.24     1320.87     39.15 o
   4   4   4      550.32      508.07     81.28 o
   5   4   4    29958.43    28790.77    389.64 o
   6   4   4     2973.16     2830.95     60.31 o
   7   4   4      518.87      560.72     30.23 o
   8   4   4     1379.78     1327.66     41.89 o
   9   4   4      462.46      347.13     29.62 o
  10   4   4     2740.77     2731.68     60.09 o
  11   4   4      929.86      961.70     41.65 o
  12   4   4      880.28      752.06     55.77 o
  13   4   4      173.72      193.79     40.77 o
  14   4   4      512.75      340.35     47.60 o
  15   4   4     5051.78     4933.22    149.34 o
  16   4   4      550.26      620.17     74.75 o
 -15   5   4      930.28     1073.55     70.42 o
 -14   5   4     1503.14     1285.94     66.34 o
 -13   5   4      500.97      543.12     67.79 o
 -12   5   4       77.99      107.94     36.27 o
 -11   5   4     1142.07     1244.04     66.12 o
 -10   5   4     1250.83     1102.89     46.79 o
  -9   5   4     2474.57     2483.96    153.52 o
  -8   5   4     3433.18     3308.28     79.25 o
  -7   5   4      852.22      934.70     47.34 o
  -6   5   4      143.98      143.65     30.65 o
  -5   5   4      414.43      468.18     47.19 o
  -4   5   4     1198.23     1279.22     66.65 o
  -3   5   4     4004.52     4033.47     97.11 o
  -2   5   4     2613.05     2595.72     65.96 o
  -1   5   4      909.83      934.88     42.87 o
   0   5   4     3238.60     3215.50     64.78 o
   1   5   4      921.27      934.45     38.18 o
   2   5   4     2624.60     2608.58     58.53 o
   3   5   4     4008.61     4038.86     75.08 o
   4   5   4     1195.77     1311.66     40.80 o
   5   5   4      411.72      378.84     34.68 o
   6   5   4      147.47      137.32     24.57 o
   7   5   4      860.19      914.22     38.47 o
   8   5   4     3437.95     3368.94     67.01 o
   9   5   4     2467.94     2540.59     70.23 o
  10   5   4     1234.58     1094.24     53.87 o
  11   5   4     1136.33     1241.64     57.54 o
  12   5   4       77.14       26.35     41.93 o
  13   5   4      502.98      632.77     77.05 o
  14   5   4     1509.49     1293.25     99.17 o
  15   5   4      942.15      945.03     93.30 o
 -13   6   4       23.17      -27.32     44.86 o
 -12   6   4     1478.78     1144.04    114.98 o
 -11   6   4      575.11      603.27     61.70 o
 -10   6   4      187.87      214.30     48.40 o
  -9   6   4      138.47       87.50     35.62 o
  -8   6   4     1484.73     1503.17     61.83 o
  -7   6   4       92.52       56.32     33.27 o
  -6   6   4     8348.54     8133.02    142.53 o
  -5   6   4      497.22      490.77     36.71 o
  -4   6   4      280.81      267.55     31.01 o
  -3   6   4       91.95       89.84     24.18 o
  -2   6   4      939.73      934.07     38.18 o
  -1   6   4      110.94       41.75     22.87 o
   0   6   4    14418.29    14488.88    170.31 o
   1   6   4      108.79       94.39     24.23 o
   2   6   4      926.41      948.93     36.29 o
   3   6   4       94.25       45.42     21.97 o
   4   6   4      281.21      316.15     32.32 o
   5   6   4      495.54      515.42     31.16 o
   6   6   4     8339.07     8115.53    124.13 o
   7   6   4       90.47       62.88     27.02 o
   8   6   4     1493.58     1541.12     65.72 o
   9   6   4      140.83      137.48     30.49 o
  10   6   4      189.66      243.60     34.26 o
  11   6   4      563.59      565.42     48.60 o
  12   6   4     1488.39     1037.18     64.61 o
  13   6   4       22.54       29.80     39.11 o
 -11   7   4     1186.52     1184.22     80.29 o
 -10   7   4     2242.37     2480.88    103.31 o
  -9   7   4     1840.96     1653.16    135.65 o
  -8   7   4      327.35      496.83    112.08 o
  -7   7   4      583.39      530.83     49.22 o
  -6   7   4     1420.65     1426.79     63.32 o
  -5   7   4     4004.47     4045.65     94.05 o
  -4   7   4      237.72      247.04     34.84 o
  -3   7   4     2560.39     2761.23     73.44 o
  -2   7   4      207.41      197.63     34.84 o
  -1   7   4      466.90      418.52     37.62 o
   0   7   4     2523.87     2802.06     64.50 o
   1   7   4      467.15      427.80     43.45 o
   2   7   4      205.74      163.02     29.58 o
   3   7   4     2549.04     2562.02     63.59 o
   4   7   4      233.80      258.40     34.14 o
   5   7   4     3992.69     3940.36     79.75 o
   6   7   4     1424.86     1383.22     52.77 o
   7   7   4      585.94      658.34     48.68 o
   8   7   4      328.96      411.97     46.36 o
   9   7   4     1832.79     1707.19     60.06 o
  10   7   4     2234.05     2387.27     78.53 o
  11   7   4     1179.03     1331.66     95.74 o
  -8   8   4      178.31      273.20     59.33 o
  -7   8   4      372.97      441.43    120.14 o
  -6   8   4     1756.32     1811.97     91.55 o
  -5   8   4      106.76      119.91     36.23 o
  -4   8   4      115.93      103.72     34.60 o
  -3   8   4      428.00      420.83     42.21 o
  -2   8   4      161.47      199.81     36.67 o
  -1   8   4     1070.47     1332.58     62.28 o
   0   8   4     1009.47     1003.47     61.29 o
   1   8   4     1058.44     1194.09     64.43 o
   2   8   4      160.22      109.03     40.37 o
   3   8   4      432.83      473.59     51.33 o
   4   8   4      118.81      100.48     42.68 o
   5   8   4      106.08       24.58     45.28 o
   6   8   4     1753.47     1920.53     64.56 o
   7   8   4      365.92      490.51     44.00 o
   8   8   4      179.50      219.06     52.92 o
  -2   9   4      232.39      453.01     92.02 o
  -1   9   4      339.22      376.27     62.84 o
   0   9   4     1050.19     1300.69    136.82 o
   1   9   4      345.83      348.57     51.32 o
   2   9   4      234.59      451.05     54.06 o
   5   0   5        4.95       -4.67     28.45 o
   6   0   5       12.38      -21.39     33.64 o
   7   0   5      587.34      496.28     51.09 o
   8   0   5       45.04       69.87     46.89 o
   9   0   5      865.84     1108.11     60.79 o
  10   0   5      107.64       56.81     26.40 o
  11   0   5      149.47       74.25     28.08 o
  12   0   5      248.70      225.12     32.89 o
  13   0   5     2079.94     1788.42     51.67 o
  14   0   5       37.16       43.01     28.82 o
  15   0   5      310.59      276.30     51.71 o
  16   0   5       44.59        7.35     35.96 o
  17   0   5      121.31      167.13     42.62 o
 -17   1   5      130.43      128.35     48.22 o
 -16   1   5       75.99       -7.68     42.84 o
 -15   1   5     4296.78     4370.79    123.16 o
 -14   1   5      182.44       69.92     29.97 o
 -13   1   5      949.38      999.27     42.47 o
 -12   1   5     2559.52     2259.85    275.15 o
 -11   1   5      455.45      487.29     38.10 o
 -10   1   5      643.21      646.22     67.25 o
  -9   1   5     1139.02      899.15     42.14 o
  -8   1   5      800.14      782.21     65.72 o
  -7   1   5      312.01      317.01     48.40 o
  -6   1   5    12522.10    12222.71    285.68 o
  -5   1   5    19568.32    19844.88    427.88 o
   5   1   5    19634.55    19840.72    330.17 o
   6   1   5    12489.10    12449.51    223.75 o
   7   1   5      315.00      335.63     46.10 o
   8   1   5      794.55      913.60     55.92 o
   9   1   5     1134.96      946.25     43.83 o
  10   1   5      657.99      652.44     46.06 o
  11   1   5      461.70      436.33     31.87 o
  12   1   5     2563.09     3083.37    127.84 o
  13   1   5      958.46     1059.63     68.08 o
  14   1   5      180.94      105.27     30.19 o
  15   1   5     4306.13     4257.85    102.92 o
  16   1   5       74.23       51.57     37.76 o
  17   1   5      133.37      116.82     42.51 o
 -16   2   5     1084.47     1359.63     72.38 o
 -15   2   5    12215.36    12277.71    236.99 o
 -14   2   5      997.19      942.99     48.90 o
 -13   2   5      273.65      216.58     31.28 o
 -12   2   5      284.80      204.48     28.50 o
 -11   2   5       34.95       34.47     30.03 o
 -10   2   5      291.15      370.26     41.41 o
  -9   2   5     8363.60     7485.21    593.34 o
  -8   2   5     2273.76     2426.13    105.57 o
  -7   2   5       77.24      100.09     44.72 o
  -6   2   5     3274.79     3222.90    113.76 o
  -5   2   5    39109.64    39547.68    826.16 o
  -4   2   5     1689.61     1659.94     74.62 o
  -2   2   5     2325.87     2655.51    108.03 o
  -1   2   5       42.75       55.82     35.80 o
   0   2   5      944.15      988.38     61.40 o
   2   2   5     2338.94     2416.09    113.80 o
   3   2   5    25432.39    25000.94    632.05 o
   4   2   5     1700.75     1783.40     59.85 o
   5   2   5    39085.58    38776.66    613.14 o
   6   2   5     3271.00     3298.51     76.30 o
   7   2   5       77.48       68.44     27.56 o
   8   2   5     2265.97     2429.46     60.63 o
   9   2   5     8404.49     8412.33    141.00 o
  10   2   5      283.00      343.37     36.03 o
  11   2   5       36.15       27.49     26.47 o
  12   2   5      283.02      255.10     28.10 o
  13   2   5      280.78      236.02     31.38 o
  14   2   5     1004.28      967.23     46.10 o
  15   2   5    12276.46    12020.69    200.68 o
  16   2   5     1076.88     1266.10     69.98 o
 -16   3   5      562.77      531.04     70.11 o
 -15   3   5     3210.70     3645.47    215.63 o
 -14   3   5      683.82      655.09     55.80 o
 -13   3   5      958.29     1147.73     53.11 o
 -12   3   5      692.72      666.78    112.68 o
 -11   3   5     1792.98     1802.31     57.12 o
 -10   3   5      582.48      533.32     47.93 o
  -9   3   5      439.36      386.89     42.66 o
  -8   3   5      776.49      959.21     53.31 o
  -7   3   5     1403.95     1368.28     57.05 o
  -6   3   5     2966.11     2852.52    115.40 o
  -5   3   5     1703.94     1705.18     87.17 o
  -4   3   5      316.35      197.24     44.92 o
  -3   3   5     3264.40     3318.54    111.48 o
  -2   3   5      388.49      441.66     54.19 o
  -1   3   5     2180.03     2420.47    104.71 o
   0   3   5     9537.24     9557.74    273.46 o
   1   3   5     2183.46     2265.84    110.19 o
   2   3   5      382.69      428.58     32.85 o
   3   3   5     3280.80     3410.31     83.42 o
   4   3   5      322.82      269.07     28.42 o
   5   3   5     1696.98     1615.95     96.88 o
   6   3   5     2967.45     3162.08     84.80 o
   7   3   5     1410.56     1460.37     46.39 o
   8   3   5      770.94      995.86     42.83 o
   9   3   5      440.56      407.95     33.18 o
  10   3   5      583.00      699.61     31.16 o
  11   3   5     1799.45     1781.72     51.97 o
  12   3   5      694.61      608.36     45.72 o
  13   3   5      980.01     1099.05     48.97 o
  14   3   5      678.37      666.70     48.66 o
  15   3   5     3187.11     3741.84    100.82 o
  16   3   5      560.86      582.59     52.20 o
 -15   4   5      872.91      537.91     59.91 o
 -14   4   5      157.95      195.58     47.45 o
 -13   4   5      320.10      392.43     58.61 o
 -12   4   5       52.62       72.17     32.48 o
 -11   4   5      467.69      549.95     44.17 o
 -10   4   5     1035.66     1183.01     50.95 o
  -9   4   5     3005.97     2730.77    117.04 o
  -8   4   5      152.85      122.23     22.32 o
  -7   4   5      535.49      576.56     48.91 o
  -6   4   5      165.22      177.08     42.22 o
  -5   4   5      491.88      548.92     71.41 o
  -4   4   5      205.09      187.74     23.02 o
  -3   4   5     5702.75     5625.46    107.19 o
  -2   4   5      263.67      346.15     30.74 o
  -1   4   5      169.10      174.69     21.07 o
   0   4   5     3919.46     3785.87     74.88 o
   1   4   5      174.44      156.76     21.17 o
   2   4   5      268.33      300.60     24.46 o
   3   4   5     5694.29     5575.60    130.11 o
   4   4   5      203.75      177.19     24.68 o
   5   4   5      494.73      474.56     30.06 o
   6   4   5      163.95      162.20     22.78 o
   7   4   5      541.59      677.53     29.66 o
   8   4   5      150.23      154.45     22.88 o
   9   4   5     3007.52     2764.51     84.92 o
  10   4   5     1043.60     1136.81     43.50 o
  11   4   5      465.98      593.64     35.46 o
  12   4   5       51.32       62.42     26.96 o
  13   4   5      326.89      429.48     73.40 o
  14   4   5      154.30      138.89     41.28 o
  15   4   5      896.10      624.57     54.90 o
 -14   5   5      232.68      231.60     42.78 o
 -13   5   5       33.78       46.01     56.37 o
 -11   5   5       46.01      105.25     30.03 o
 -10   5   5      128.53      183.85     49.95 o
  -9   5   5      312.92      333.85     48.80 o
  -8   5   5      261.47      318.51     37.16 o
  -7   5   5      187.97      165.63     38.47 o
  -6   5   5     7523.27     7243.51    110.77 o
  -5   5   5     6989.80     6961.75     96.34 o
  -4   5   5       33.49       10.69     19.41 o
  -3   5   5      204.28      274.89     27.86 o
  -2   5   5      137.54      146.28     22.68 o
  -1   5   5      135.69      133.12     27.22 o
   0   5   5    15774.25    15203.78    172.53 o
   1   5   5      133.15      140.14     20.12 o
   2   5   5      132.96      151.75     29.42 o
   3   5   5      206.88      231.93     22.58 o
   4   5   5       32.78       18.42     18.84 o
   5   5   5     6977.43     6737.09     88.89 o
   6   5   5     7539.60     7043.60     92.45 o
   7   5   5      183.28      206.87     44.03 o
   8   5   5      264.02      312.16     32.65 o
   9   5   5      313.66      260.78     36.13 o
  10   5   5      130.47      158.06     35.06 o
  11   5   5       45.81       88.75     33.94 o
  12   5   5     2018.52     1702.68    132.72 o
  13   5   5       33.35       52.97     44.74 o
  14   5   5      230.38      162.19     85.36 o
 -12   6   5      153.02       84.97     99.86 o
 -11   6   5      507.87      575.67     59.43 o
 -10   6   5     1688.51     1782.87     68.54 o
  -9   6   5     1298.57     1037.93     55.56 o
  -8   6   5     2676.99     2660.66     78.52 o
  -7   6   5      302.93      260.78     39.37 o
  -6   6   5      319.82      298.32     34.10 o
  -5   6   5     8710.44     8250.55    115.70 o
  -4   6   5      376.86      418.44     31.64 o
  -3   6   5     2989.31     3070.73     63.44 o
  -2   6   5     2811.68     2878.36     60.78 o
  -1   6   5      223.37      181.91     26.10 o
   0   6   5     3878.22     3880.09     70.65 o
   1   6   5      227.88      236.00     26.90 o
   2   6   5     2822.82     2990.30     62.55 o
   3   6   5     2984.63     3073.43     77.84 o
   4   6   5      370.85      372.53     28.74 o
   5   6   5     8711.52     7945.73    104.78 o
   6   6   5      326.94      230.39     27.35 o
   7   6   5      308.93      336.22     32.58 o
   8   6   5     2684.46     2688.26     64.80 o
   9   6   5     1297.90     1032.49     46.48 o
  10   6   5     1700.86     1764.21     89.16 o
  11   6   5      506.12      561.83     71.94 o
  12   6   5      155.95       49.56     38.97 o
 -10   7   5     1317.78     1289.19     81.23 o
  -9   7   5      199.68      253.06     44.35 o
  -8   7   5     1700.26     1768.56     76.05 o
  -7   7   5      126.41      158.46     40.18 o
  -6   7   5     1544.14     1593.86     67.60 o
  -5   7   5     5020.45     4830.24    158.56 o
  -4   7   5      588.11      632.94     43.23 o
  -3   7   5      121.20      203.12     31.29 o
  -2   7   5     1633.53     1702.04     53.59 o
  -1   7   5      279.14      219.44     30.66 o
   0   7   5     4842.54     4549.33     82.94 o
   1   7   5      270.80      223.64     30.75 o
   2   7   5     1628.70     1683.95     53.88 o
   3   7   5      121.29      158.98     33.03 o
   4   7   5      596.52      584.75     38.39 o
   5   7   5     5026.20     5196.24     93.21 o
   6   7   5     1537.29     1697.89     56.58 o
   7   7   5      125.41      172.48     34.17 o
   8   7   5     1695.87     1747.18     60.91 o
   9   7   5      202.09      113.97     34.73 o
  10   7   5     1323.27     1280.35     57.26 o
  -7   8   5       74.64      122.05     44.28 o
  -6   8   5      101.29       45.65     43.71 o
  -5   8   5     5057.20     4996.44    117.04 o
  -4   8   5       71.17       79.76     35.70 o
  -3   8   5     3808.57     4067.73     94.83 o
  -2   8   5      205.59      150.92     37.08 o
  -1   8   5      538.85      605.78     46.84 o
   0   8   5     1888.38     1861.71     67.78 o
   1   8   5      542.84      653.32     43.36 o
   2   8   5      207.20      165.21     45.44 o
   3   8   5     3804.21     3903.30     94.03 o
   4   8   5       68.88       56.84     36.16 o
   5   8   5     5064.52     5175.44    108.59 o
   6   8   5      101.29       68.31     36.51 o
   7   8   5       75.72       62.21     35.50 o
   5   0   6     2208.72     1860.68     74.27 o
   6   0   6    24041.74    23271.50    493.55 o
   8   0   6        2.58      -15.31     26.35 o
   9   0   6       54.86       72.52     30.60 o
  10   0   6     9685.27     9444.06    135.11 o
  11   0   6     2391.81     2336.01     65.67 o
  13   0   6       19.31       54.04     45.22 o
  14   0   6       79.82       10.19     32.61 o
  15   0   6     3681.60     3820.70    107.44 o
  16   0   6     1155.62     1000.80     57.79 o
 -16   1   6     1647.43     1730.56     68.68 o
 -15   1   6     5144.24     4851.28     91.77 o
 -14   1   6      468.09      320.35     40.22 o
 -13   1   6      295.31      263.52     38.30 o
 -12   1   6      458.54      303.55     48.14 o
 -11   1   6      243.08      256.89     29.35 o
 -10   1   6      800.19      978.71     59.95 o
  -9   1   6     3189.03     3276.65     93.33 o
  -8   1   6      673.26      881.66    106.00 o
  -7   1   6      647.68      627.25     58.47 o
  -6   1   6     3715.50     3418.59    115.07 o
  -5   1   6    20246.43    20082.35    429.38 o
   5   1   6    20205.54    20585.61    440.71 o
   6   1   6     3713.22     3616.01     94.32 o
   7   1   6      646.45      638.69     76.82 o
   8   1   6      674.91      841.73     43.29 o
   9   1   6     3198.62     3300.85     77.47 o
  10   1   6      780.91      935.18     37.83 o
  11   1   6      243.97      283.66     32.19 o
  12   1   6      461.45      329.19     30.85 o
  13   1   6      291.46      194.08     37.27 o
  14   1   6      470.21      343.34     42.38 o
  15   1   6     5087.27     5083.68     96.08 o
  16   1   6     1661.58     1598.66     69.78 o
 -16   2   6     1434.09     1111.63     97.38 o
 -15   2   6       93.39      102.42     34.48 o
 -14   2   6      141.64      176.04     39.34 o
 -13   2   6      118.15      103.60     44.89 o
 -12   2   6      504.61      386.18     39.70 o
 -11   2   6       43.52       93.84     28.39 o
 -10   2   6      841.23      882.30     82.42 o
  -9   2   6       55.45       92.14     28.24 o
  -8   2   6      251.33      263.64     45.58 o
  -7   2   6      423.15      416.86    109.61 o
  -6   2   6     1154.19     1044.09     76.38 o
  -5   2   6     1301.52     1194.79     74.90 o
  -4   2   6      267.21      279.79     46.07 o
   2   2   6      445.01      344.51     97.69 o
   3   2   6     1077.88     1183.62     65.89 o
   4   2   6      273.80      273.38     30.32 o
   5   2   6     1305.04     1238.49     48.13 o
   6   2   6     1164.76     1149.02     54.09 o
   7   2   6      419.02      400.19     27.28 o
   8   2   6      248.43      255.59     25.67 o
   9   2   6       55.69       75.18     22.41 o
  10   2   6      841.09      751.63     37.01 o
  11   2   6       43.34       41.09     25.51 o
  12   2   6      507.86      354.76     36.01 o
  13   2   6      114.49       74.13     43.62 o
  14   2   6      142.68      168.59     60.62 o
  15   2   6       90.65       61.20     42.19 o
  16   2   6     1439.97     1289.52     64.84 o
 -15   3   6     2735.79     2669.08     94.78 o
 -14   3   6      735.48      671.23     46.20 o
 -13   3   6       21.20       23.11     30.34 o
 -12   3   6       35.33       -9.13     53.85 o
 -11   3   6      696.42      737.79     56.72 o
 -10   3   6     9569.77     9182.56    152.37 o
  -9   3   6     4348.29     4176.54    234.68 o
  -8   3   6     2676.86     2660.27     69.15 o
  -7   3   6       76.47       12.13     25.57 o
  -6   3   6      884.76      877.07     49.39 o
  -5   3   6     5650.27     5743.54     98.57 o
  -3   3   6    12399.79    12458.91    291.69 o
  -2   3   6     3644.44     3779.30    152.54 o
  -1   3   6      286.76      336.90     42.21 o
   0   3   6    21412.49    22516.76    397.43 o
   1   3   6      288.98      295.37     42.85 o
   2   3   6     3648.64     3641.30    110.34 o
   3   3   6    12384.88    12618.33    190.06 o
   4   3   6     1133.83     1005.31    109.97 o
   5   3   6     5651.22     5649.44     81.99 o
   6   3   6      885.52      879.97     46.80 o
   7   3   6       76.82       92.62     22.73 o
   8   3   6     2678.12     2619.05     56.93 o
   9   3   6     4349.50     4264.71    132.32 o
  10   3   6     9594.24     9222.88    127.05 o
  11   3   6      702.47      707.30     39.74 o
  12   3   6       34.70       48.54     25.06 o
  13   3   6       21.62       33.35     27.08 o
  14   3   6      724.30      561.20     41.39 o
  15   3   6     2727.59     2778.77     74.80 o
 -14   4   6      353.48      260.21     41.37 o
 -13   4   6      232.55      233.16     39.06 o
 -11   4   6      513.99      429.87     39.78 o
 -10   4   6     4269.96     4499.55    155.26 o
  -9   4   6      687.21      664.71     45.47 o
  -8   4   6      918.33      941.51     41.94 o
  -7   4   6      270.35      271.84     29.41 o
  -6   4   6     6976.52     6552.06    182.75 o
  -5   4   6     7552.78     7613.43    128.20 o
  -4   4   6      281.30      278.47     27.79 o
  -3   4   6      853.66      939.77     38.14 o
  -2   4   6      782.58      731.12     34.49 o
  -1   4   6      542.52      521.21     41.62 o
   0   4   6      675.88      888.11     28.33 o
   1   4   6      539.75      558.20     25.92 o
   2   4   6      779.86      775.19     27.31 o
   3   4   6      851.00      901.13     34.55 o
   4   4   6      287.26      296.27     25.45 o
   5   4   6     7572.70     7515.25    104.94 o
   6   4   6     6984.31     6321.54     95.97 o
   7   4   6      277.00      398.39     30.35 o
   8   4   6      910.01      951.80     41.09 o
   9   4   6      697.38      664.16     45.22 o
  10   4   6     4255.02     4544.99     72.50 o
  11   4   6      522.20      444.69     37.72 o
  12   4   6     1608.76     1409.88    224.17 o
  13   4   6      233.63      365.22     39.81 o
  14   4   6      360.51      233.96     38.36 o
 -13   5   6      297.11      362.58     39.06 o
 -12   5   6      103.66      177.09     35.85 o
 -11   5   6      278.29      370.59     34.76 o
 -10   5   6     3430.18     3332.03     83.39 o
  -9   5   6     1344.04     1147.41     53.20 o
  -8   5   6       91.91       61.87     28.40 o
  -7   5   6       88.92       87.55     27.44 o
  -6   5   6      326.27      310.68     30.04 o
  -5   5   6     1098.82     1153.63     43.79 o
  -4   5   6      212.90      235.09     28.41 o
  -3   5   6     4020.02     4294.56     69.82 o
  -2   5   6      281.34      334.83     29.48 o
  -1   5   6      430.03      434.91     27.28 o
   0   5   6     5860.97     5376.69     79.85 o
   1   5   6      436.77      449.33     27.57 o
   2   5   6      287.71      298.99     24.23 o
   3   5   6     4022.82     4168.77     64.74 o
   4   5   6      208.03      201.53     23.54 o
   5   5   6     1092.69     1115.45     38.89 o
   6   5   6      330.06      244.85     25.27 o
   7   5   6       91.34       44.25     24.58 o
   8   5   6       92.43       69.51     27.37 o
   9   5   6     1350.74     1057.90     57.97 o
  10   5   6     3430.56     3244.09     82.85 o
  11   5   6      279.60      324.98     41.35 o
  12   5   6      101.93       76.58     36.67 o
  13   5   6      302.32      388.50     45.51 o
 -11   6   6      940.67      888.31     56.51 o
 -10   6   6     1969.58     1942.41     82.75 o
  -9   6   6       82.06       16.42     35.37 o
  -8   6   6       40.38      -31.67     36.12 o
  -7   6   6      507.72      534.08     41.23 o
  -6   6   6     1381.04     1384.15     74.29 o
  -5   6   6     1881.72     1821.99     57.64 o
  -4   6   6      511.15      409.30     45.27 o
  -3   6   6      551.33      641.74     36.06 o
  -2   6   6       30.64       57.25     24.74 o
  -1   6   6     1125.92     1092.09     41.50 o
   0   6   6     3203.13     3151.70     65.03 o
   1   6   6     1110.23     1126.13     42.06 o
   2   6   6       29.70       35.10     24.07 o
   3   6   6      547.50      569.01     34.92 o
   4   6   6      516.63      400.99     29.76 o
   5   6   6     1889.34     1717.96     47.38 o
   6   6   6     1367.65     1270.57     52.07 o
   7   6   6      508.03      614.62     55.53 o
   8   6   6       39.86        8.06     30.27 o
   9   6   6       84.00       -0.96     28.51 o
  10   6   6     1984.59     2040.74     62.33 o
  11   6   6      935.95      959.18     54.96 o
  -8   7   6      366.92      373.53     95.88 o
  -7   7   6       42.42      127.18     41.74 o
  -6   7   6      183.29      206.19     42.36 o
  -5   7   6     2646.76     2653.43     77.58 o
  -4   7   6      487.20      538.35     38.55 o
  -3   7   6     2788.98     2616.78     84.42 o
  -2   7   6      310.87      454.51     36.27 o
  -1   7   6      659.26      668.20     40.34 o
   0   7   6     6445.44     6413.23    103.84 o
   1   7   6      667.97      683.73     40.27 o
   2   7   6      314.47      435.03     36.13 o
   3   7   6     2792.70     2595.35     64.36 o
   4   7   6      485.86      544.33     38.56 o
   5   7   6     2649.57     2727.51     82.15 o
   6   7   6      185.88      211.86     31.15 o
   7   7   6       41.76       60.68     40.69 o
   8   7   6      375.56      321.60     38.50 o
  -4   8   6      124.65      169.88     40.35 o
  -3   8   6       23.25       37.35     36.09 o
  -2   8   6      285.45      251.04     36.98 o
  -1   8   6      238.09      288.10     43.19 o
   0   8   6     9020.55     9439.75    140.19 o
   1   8   6      234.19      292.82     37.64 o
   2   8   6      279.82      294.47     38.06 o
   3   8   6       23.19       31.62     32.27 o
   4   8   6      127.89      135.53     37.90 o
   4   0   7      559.24      425.96     49.95 o
   5   0   7       17.10        3.79     23.92 o
   6   0   7        6.06       17.25     28.79 o
   7   0   7      300.60      230.69     37.02 o
   8   0   7     1148.72     1191.27     40.78 o
   9   0   7     1870.25     1879.03     69.54 o
  10   0   7       50.28       82.09     35.38 o
  11   0   7       19.64       13.95     25.21 o
  12   0   7       28.70      -25.06     25.06 o
  13   0   7      301.06      214.38     38.68 o
  14   0   7      169.35      128.90     36.11 o
  15   0   7      322.73       88.75     37.87 o
 -15   1   7       93.86      108.74     64.59 o
 -14   1   7       14.07       52.41     39.94 o
 -13   1   7       20.75       31.05     32.59 o
 -12   1   7     1690.60     1379.08     96.94 o
 -11   1   7     1031.41      976.21     46.72 o
 -10   1   7     4945.81     4756.39     85.39 o
  -9   1   7      206.45      188.20     28.13 o
  -8   1   7      153.77      166.59     30.03 o
  -7   1   7      397.86      341.46     59.57 o
  -6   1   7     4191.02     4088.86     98.74 o
  -5   1   7     2523.79     2482.56     71.72 o
  -4   1   7      161.70      166.16     41.26 o
   4   1   7      164.13      167.50     42.17 o
   5   1   7     2510.03     2372.29    112.59 o
   6   1   7     4208.99     4261.92     87.69 o
   7   1   7      395.68      375.54     80.43 o
   8   1   7      149.21      130.32     22.92 o
   9   1   7      205.82      182.12     31.03 o
  10   1   7     4961.52     4767.88     78.85 o
  11   1   7     1016.60     1054.08     44.63 o
  12   1   7     1696.21     1289.95     79.86 o
  13   1   7       20.83       59.99     31.04 o
  14   1   7       13.42        6.84     34.05 o
  15   1   7       95.76       51.08     38.38 o
 -14   2   7      288.81      242.20     41.41 o
 -13   2   7       12.18      -16.22     32.40 o
 -12   2   7       49.27       30.81     28.90 o
 -11   2   7      923.35      861.11     44.37 o
 -10   2   7    10120.86    10425.57    219.53 o
  -9   2   7     3489.14     3178.26    303.71 o
  -8   2   7     1438.89     1360.91     48.35 o
  -7   2   7       44.08       26.81     22.35 o
  -6   2   7      135.85       95.25     22.52 o
  -5   2   7     2496.50     2491.46     74.82 o
  -4   2   7      707.19      780.95    173.53 o
  -3   2   7     9937.28    10337.29    345.26 o
  -2   2   7     2415.50     2267.67     72.56 o
  -1   2   7      923.41      693.66     77.82 o
   0   2   7    19839.60    20271.61    510.66 o
   1   2   7      927.41      773.76     78.58 o
   2   2   7     2414.69     2134.06     71.28 o
   3   2   7     9916.33    10275.11    172.31 o
   4   2   7      710.54      534.36     60.51 o
   5   2   7     2484.17     2589.85     48.00 o
   6   2   7      134.17      104.89     23.84 o
   7   2   7       44.60       53.95     21.17 o
   8   2   7     1457.14     1405.37     43.27 o
   9   2   7     3459.59     3207.90     82.27 o
  10   2   7    10141.51    10259.60    135.11 o
  11   2   7      913.51      935.03     42.40 o
  12   2   7       50.41        8.89     31.74 o
  13   2   7       12.16        3.81     30.20 o
  14   2   7      294.16      213.53     41.85 o
 -14   3   7       52.39        8.29     40.28 o
 -13   3   7      126.98       88.05     38.72 o
 -12   3   7     1272.24      941.19     88.40 o
 -11   3   7      103.75       89.38     33.56 o
 -10   3   7     1061.65     1163.88     71.42 o
  -9   3   7      209.33      188.54     33.84 o
  -8   3   7       35.34       19.69     28.73 o
  -7   3   7      204.69      228.06     30.70 o
  -6   3   7     3887.70     3683.08     78.48 o
  -5   3   7      196.45      236.00     23.07 o
  -4   3   7       83.55       50.33     21.04 o
  -3   3   7      265.82      319.66     33.42 o
  -2   3   7      249.56      261.56     28.57 o
  -1   3   7      481.78      453.19     33.96 o
   0   3   7    16228.64    16261.29    209.94 o
   1   3   7      474.10      492.40     40.73 o
   2   3   7      248.26      226.70     29.50 o
   3   3   7      262.54      334.27     26.88 o
   4   3   7       84.66       67.28     19.53 o
   5   3   7      199.99      243.75     24.07 o
   6   3   7     3878.39     3706.19     66.55 o
   7   3   7      204.21      247.90     26.66 o
   8   3   7       36.25        6.40     23.15 o
   9   3   7      207.15      161.30     27.25 o
  10   3   7     1049.77     1161.46     46.24 o
  11   3   7      103.49      122.03     29.12 o
  12   3   7     1272.80      912.52     67.92 o
  13   3   7      128.54      192.20     37.90 o
  14   3   7       52.17       50.02     40.60 o
 -13   4   7      404.99      454.34     56.66 o
 -12   4   7      234.98      262.60     50.16 o
 -11   4   7      334.56      282.45    140.95 o
 -10   4   7     3147.69     3603.67     90.55 o
  -9   4   7     1693.36     1460.57     64.44 o
  -8   4   7     1603.54     1721.59     51.30 o
  -7   4   7      152.10      134.74     31.23 o
  -6   4   7      353.91      484.00     39.01 o
  -5   4   7      730.98      657.54     40.98 o
  -4   4   7     1175.12     1276.83     45.42 o
  -3   4   7     3729.24     3897.30     73.97 o
  -2   4   7     1324.44     1352.61     44.10 o
  -1   4   7       44.00        9.39     21.30 o
   0   4   7     5644.14     5645.98     89.54 o
   1   4   7       45.14       27.55     30.06 o
   2   4   7     1333.71     1290.73     45.95 o
   3   4   7     3730.28     3988.55     81.37 o
   4   4   7     1172.61     1233.91     88.55 o
   5   4   7      731.15      725.21     34.87 o
   6   4   7      357.39      395.13     30.83 o
   7   4   7      156.12      138.14     26.92 o
   8   4   7     1602.24     1700.22     59.33 o
   9   4   7     1692.54     1605.66     58.26 o
  10   4   7     3169.02     3336.91     72.79 o
  11   4   7      331.23      266.31     34.18 o
  12   4   7      236.98      325.77     33.94 o
  13   4   7      409.20      467.67     38.00 o
 -11   5   7     2799.35     2677.67     77.82 o
 -10   5   7     1743.47     1663.90     64.04 o
  -9   5   7       39.47       24.72     35.62 o
  -8   5   7     1214.68     1354.85     62.28 o
  -7   5   7      255.34      211.62     37.28 o
  -6   5   7     1912.46     1829.47     66.08 o
  -5   5   7     4676.01     4346.62     97.78 o
  -4   5   7      338.00      321.59     33.14 o
  -3   5   7       50.01       89.42     27.89 o
  -2   5   7     1111.65     1063.04     52.99 o
  -1   5   7     2786.38     2819.05     63.20 o
   0   5   7    14327.61    14299.57    172.35 o
   1   5   7     2784.73     2751.99     56.42 o
   2   5   7     1089.24     1082.52     39.23 o
   3   5   7       49.39       58.41     21.15 o
   4   5   7      342.55      444.78     28.35 o
   5   5   7     4692.78     4374.79     75.17 o
   6   5   7     1907.37     1859.67     53.87 o
   7   5   7      250.84      180.64     29.70 o
   8   5   7     1221.11     1284.68     49.84 o
   9   5   7       40.13       -4.36     27.60 o
  10   5   7     1746.68     1733.79     59.43 o
  11   5   7     2813.20     2612.72     66.61 o
  -9   6   7     1649.12     1679.87     76.34 o
  -8   6   7      323.15      385.11     41.99 o
  -7   6   7      263.57      385.76     39.11 o
  -6   6   7      111.86      102.19     32.76 o
  -5   6   7     1109.46     1250.79     50.79 o
  -4   6   7      204.73      181.32     29.91 o
  -3   6   7     3523.32     3498.26     69.69 o
  -2   6   7      242.56      225.75     32.26 o
  -1   6   7      278.23      298.18     30.51 o
   0   6   7    10633.30    10286.86    135.66 o
   1   6   7      283.49      257.96     29.50 o
   2   6   7      240.30      233.69     39.31 o
   3   6   7     3524.56     3397.89     68.90 o
   4   6   7      202.44      183.70     28.51 o
   5   6   7     1104.50     1319.61     71.20 o
   6   6   7      111.04       94.53     26.84 o
   7   6   7      267.19      339.00     31.57 o
   8   6   7      317.60      390.52     34.23 o
   9   6   7     1644.10     1370.10     91.47 o
  -6   7   7     3976.40     4259.03     93.52 o
  -5   7   7      334.78      317.11     47.65 o
  -4   7   7       48.75       24.25     30.21 o
  -3   7   7      844.44      885.24     73.45 o
  -2   7   7      562.89      650.81     46.40 o
  -1   7   7      119.03       70.81     29.70 o
   0   7   7     1089.02     1466.36     53.89 o
   1   7   7      116.65      109.49     30.72 o
   2   7   7      559.70      725.50     42.81 o
   3   7   7      851.34      764.29     43.62 o
   4   7   7       47.27       50.09     30.18 o
   5   7   7      332.92      354.26     37.45 o
   6   7   7     3982.97     3942.27    102.11 o
   1   0   8      946.38      892.45     54.44 o
   2   0   8       32.59       -2.20     30.81 o
   3   0   8       27.39       49.72     35.83 o
   4   0   8      648.28      461.43     54.28 o
   5   0   8    10704.53    10331.23    276.71 o
   6   0   8      546.17      703.47     46.09 o
   7   0   8      186.55      181.06     37.21 o
   8   0   8        4.30        5.85     28.57 o
   9   0   8       18.23        1.76     23.12 o
  10   0   8      190.81      154.27     28.23 o
  11   0   8      152.22      140.32     34.57 o
  12   0   8      605.57      467.64     68.94 o
  13   0   8        6.38       61.37     31.03 o
  14   0   8        6.41       -3.32     32.72 o
 -13   1   8       26.65       35.83     29.51 o
 -12   1   8       31.36        5.94     27.30 o
 -11   1   8      205.62      177.32     31.00 o
 -10   1   8     1608.61     1625.17     50.79 o
  -9   1   8     1732.30     1613.93     98.51 o
  -8   1   8     1050.79     1102.21     62.58 o
  -7   1   8       77.77       83.62     35.15 o
  -6   1   8      209.73      196.25     36.17 o
  -5   1   8    11416.95    11108.22    194.15 o
  -4   1   8      919.18      896.27     68.98 o
  -3   1   8     6984.22     7036.20    191.34 o
  -2   1   8     1774.02     1737.47     78.77 o
  -1   1   8      154.63      183.48     35.26 o
   0   1   8     3815.82     3494.56     72.63 o
   1   1   8      154.00       80.88     33.76 o
   2   1   8     1778.48     1822.70     79.51 o
   3   1   8     6978.57     6802.88    191.43 o
   4   1   8      925.30      999.30     73.46 o
   5   1   8    11414.44    11074.59    300.24 o
   6   1   8      211.64      213.19     38.38 o
   7   1   8       77.00       55.21     29.40 o
   8   1   8     1059.98     1151.56     44.80 o
   9   1   8     1722.47     1680.34     49.32 o
  10   1   8     1605.97     1582.62     62.90 o
  11   1   8      206.95      210.25     29.45 o
  12   1   8       31.94       44.57     28.00 o
  13   1   8       26.83       70.31     29.10 o
 -13   2   8      313.42      302.51     46.72 o
 -11   2   8     2787.33     2734.05     80.97 o
 -10   2   8      219.87      234.08     33.59 o
  -9   2   8       27.49       -0.06     26.24 o
  -8   2   8        5.37       -7.82     24.42 o
  -7   2   8     1177.73     1282.63     71.00 o
  -6   2   8     6567.98     6560.48    109.12 o
  -5   2   8     3588.33     3916.18    127.82 o
  -4   2   8       14.97       51.23     33.06 o
  -3   2   8      980.05     1053.74     60.02 o
  -2   2   8       25.29       63.85     21.49 o
  -1   2   8     3485.69     3384.35     85.71 o
   0   2   8    12767.42    13549.36    195.48 o
   1   2   8     3497.38     3498.63     72.98 o
   2   2   8       24.37       24.72     25.11 o
   3   2   8      980.47      946.17     50.61 o
   4   2   8       15.06       26.61     19.69 o
   5   2   8     3601.76     3888.32     62.95 o
   6   2   8     6560.55     6236.77    113.23 o
   7   2   8     1182.08     1219.93     53.97 o
   8   2   8        5.46       48.46     23.50 o
   9   2   8       27.81      -13.64     22.93 o
  10   2   8      217.26      236.01     29.48 o
  11   2   8     2803.89     2733.93     63.72 o
  12   2   8     1231.21      666.56     76.91 o
  13   2   8      313.81      330.39     47.64 o
 -12   3   8      222.54      220.21     54.10 o
 -11   3   8     1344.51     1370.86     61.05 o
 -10   3   8      143.07      124.36     40.70 o
  -9   3   8     1392.97     1213.10     95.15 o
  -8   3   8     1037.10     1147.96     51.72 o
  -7   3   8      714.85      736.07     74.37 o
  -6   3   8     1111.72     1138.92     38.56 o
  -5   3   8     2950.46     2767.66     67.09 o
  -4   3   8      898.00      830.09     46.75 o
  -3   3   8     1662.08     1793.38     47.33 o
  -2   3   8     1148.70     1326.74     48.84 o
  -1   3   8      611.45      609.66     57.88 o
   0   3   8      150.90      229.20     27.09 o
   1   3   8      618.17      692.41     36.06 o
   2   3   8     1150.04     1192.26     43.31 o
   3   3   8     1674.20     1857.61     52.11 o
   4   3   8      903.10      914.49     69.94 o
   5   3   8     2960.53     2659.22     55.28 o
   6   3   8     1122.48     1295.75     42.90 o
   7   3   8      720.64      742.42     37.08 o
   8   3   8     1043.45     1154.05     44.44 o
   9   3   8     1405.86     1230.95     46.53 o
  10   3   8      138.05      124.59     30.19 o
  11   3   8     1342.59     1423.38     53.95 o
  12   3   8      224.20      231.86     34.44 o
 -11   4   8       83.20       69.70     30.64 o
 -10   4   8     1742.26     1735.70     57.36 o
  -9   4   8      121.10      181.65     30.55 o
  -8   4   8      437.71      501.88     44.38 o
  -7   4   8      286.51      196.94     35.23 o
  -6   4   8     1772.90     1565.73     59.36 o
  -5   4   8     1859.82     1955.78     62.63 o
  -4   4   8       81.61       65.27     25.69 o
  -3   4   8       88.45       81.48     26.35 o
  -2   4   8      455.29      576.07     44.06 o
  -1   4   8      155.50      135.36     30.49 o
   0   4   8      531.55      560.57     48.00 o
   1   4   8      153.30      191.65     43.81 o
   2   4   8      452.42      533.10     37.05 o
   3   4   8       88.58       54.11     22.72 o
   4   4   8       83.19      109.24     24.84 o
   5   4   8     1847.48     1917.33     51.81 o
   6   4   8     1766.25     1697.73     69.53 o
   7   4   8      288.66      305.96     31.18 o
   8   4   8      435.40      520.66     37.36 o
   9   4   8      123.54      171.59     31.24 o
  10   4   8     1749.17     1829.33     59.07 o
  11   4   8       82.20       94.44     32.48 o
  -9   5   8     2092.29     1845.86    132.62 o
  -8   5   8      442.09      370.69     45.29 o
  -7   5   8      173.57      165.13     38.93 o
  -6   5   8       69.36       56.34     58.24 o
  -5   5   8      124.04       73.73     60.58 o
  -4   5   8      357.96      273.39     33.13 o
  -3   5   8     4104.19     3987.18     82.65 o
  -2   5   8      661.24      662.36     41.33 o
  -1   5   8      145.57      173.20     31.06 o
   0   5   8      566.19      668.24     33.59 o
   1   5   8      145.97      182.81     25.70 o
   2   5   8      666.58      707.76     47.81 o
   3   5   8     4108.35     4023.13     82.85 o
   4   5   8      354.75      334.58     32.55 o
   5   5   8      125.09      139.74     29.52 o
   6   5   8       70.70       96.99     28.76 o
   7   5   8      178.67      191.67     32.38 o
   8   5   8      447.95      382.32     44.57 o
   9   5   8     2096.37     1758.99    130.23 o
  -7   6   8      240.01      270.32     69.44 o
  -6   6   8     1585.43     1659.71     58.38 o
  -5   6   8      490.37      586.07     43.53 o
  -4   6   8      206.65      246.72     33.91 o
  -3   6   8      382.80      444.12     34.77 o
  -2   6   8       45.77       41.20     39.18 o
  -1   6   8      314.97      346.31     32.30 o
   0   6   8      800.41     1110.87     77.56 o
   1   6   8      311.63      417.03     35.27 o
   2   6   8       45.37      100.54     27.49 o
   3   6   8      389.25      462.13     35.43 o
   4   6   8      212.47      183.95     30.39 o
   5   6   8      495.00      613.93     63.44 o
   6   6   8     1592.26     1550.38     49.46 o
   7   6   8      235.62      249.74     31.67 o
  -2   7   8     1165.56     1253.83     51.70 o
  -1   7   8      448.39      460.36     51.30 o
   0   7   8      576.51      715.86     43.81 o
   1   7   8      456.99      562.94     41.16 o
   2   7   8     1183.12     1135.50     59.05 o
   1   0   9       41.16       40.87     34.36 o
   2   0   9     3028.28     3016.75    112.77 o
   3   0   9     7965.92     8020.05    221.87 o
   4   0   9     1740.77     1734.30     91.76 o
   5   0   9       26.91      -43.40     43.40 o
   6   0   9       63.71      145.54     35.93 o
   7   0   9       37.44        0.00     32.64 o
   8   0   9     3615.67     3398.06     87.61 o
   9   0   9     2489.68     2341.63     56.89 o
  10   0   9      106.13       75.76     28.51 o
  11   0   9       39.41       -1.67     26.60 o
  12   0   9      120.33       95.65     31.23 o
 -12   1   9      729.03      378.86     51.09 o
 -11   1   9      647.28      702.72     41.83 o
 -10   1   9      682.89      691.25     39.21 o
  -9   1   9      245.64      204.79     33.03 o
  -8   1   9      525.82      565.76     64.12 o
  -7   1   9      519.87      456.19     98.38 o
  -6   1   9     3941.45     4041.74    102.62 o
  -5   1   9     1186.39     1129.83     84.91 o
  -4   1   9      214.42      232.07     49.39 o
  -3   1   9      941.79      938.32     71.33 o
  -2   1   9      201.24      201.41     40.59 o
  -1   1   9     1360.43     1325.25     44.01 o
   0   1   9     8868.49     9191.95    157.78 o
   1   1   9     1364.63     1316.13     59.19 o
   2   1   9      198.39      334.10     46.14 o
   3   1   9      948.83      958.74     72.74 o
   4   1   9      209.19      147.58     50.96 o
   5   1   9     1197.36     1162.07     87.78 o
   6   1   9     3949.39     4004.71    156.35 o
   7   1   9      519.89      537.29     60.22 o
   8   1   9      529.95      604.95     48.09 o
   9   1   9      246.32      228.53     29.18 o
  10   1   9      683.78      670.08     36.62 o
  11   1   9      657.70      823.18     41.94 o
  12   1   9      730.28      402.21     54.49 o
 -11   2   9      448.80      453.63     38.17 o
 -10   2   9     3198.46     3039.01     77.26 o
  -9   2   9      552.88      404.91     35.71 o
  -8   2   9      166.10      214.53     29.36 o
  -7   2   9      482.93      491.63     35.14 o
  -6   2   9       85.86       56.32     37.15 o
  -5   2   9     4775.09     4468.09    110.42 o
  -4   2   9      492.63      414.52     47.96 o
  -3   2   9      607.16      729.86     40.98 o
  -2   2   9      354.92      410.98     32.59 o
  -1   2   9      194.47      169.55     27.19 o
   0   2   9     4648.02     4352.99     86.98 o
   1   2   9      191.85      177.02     27.30 o
   2   2   9      359.34      434.68     32.44 o
   3   2   9      609.08      700.54     41.46 o
   4   2   9      482.46      392.31     31.17 o
   5   2   9     4758.75     4459.76     92.38 o
   6   2   9       85.44       85.38     22.30 o
   7   2   9      486.78      474.22     30.81 o
   8   2   9      163.16      208.13     28.51 o
   9   2   9      559.30      435.03     33.96 o
  10   2   9     3172.53     2971.23     67.37 o
  11   2   9      442.35      436.30     35.79 o
 -10   3   9     1232.03     1348.13     59.20 o
  -9   3   9      272.75      244.34     36.36 o
  -8   3   9      288.65      250.00     36.06 o
  -7   3   9      458.14      414.52     49.00 o
  -6   3   9     1246.57     1199.62     49.89 o
  -5   3   9     6863.43     6244.10    111.58 o
  -4   3   9      290.89      299.07     59.22 o
  -3   3   9      952.72     1096.21     85.96 o
  -2   3   9      466.23      471.43     43.56 o
  -1   3   9     1118.49     1118.40     49.62 o
   0   3   9      904.25      922.12     46.28 o
   1   3   9     1120.46     1084.03     44.87 o
   2   3   9      465.12      502.59     34.27 o
   3   3   9      955.86     1140.82     46.14 o
   4   3   9      300.26      384.29     36.74 o
   5   3   9     6879.54     6271.13     94.00 o
   6   3   9     1258.60     1191.74     43.90 o
   7   3   9      452.22      352.17     32.19 o
   8   3   9      294.91      187.19     29.83 o
   9   3   9      276.89      302.05     33.81 o
  10   3   9     1231.03     1263.03     51.55 o
  -9   4   9     1992.74     1834.20     68.99 o
  -8   4   9     1615.52     1628.53     64.58 o
  -7   4   9      117.32      133.56     36.44 o
  -6   4   9       44.63       32.04     32.48 o
  -5   4   9     2712.03     2647.81     74.28 o
  -4   4   9      536.89      492.97     40.12 o
  -3   4   9     5148.81     5401.23     95.67 o
  -2   4   9     2555.76     2563.21     75.18 o
  -1   4   9      492.65      493.16     40.69 o
   0   4   9      426.98      550.58     50.34 o
   1   4   9      497.78      469.42     43.22 o
   2   4   9     2571.06     2663.27     77.64 o
   3   4   9     5150.70     5343.59    115.07 o
   4   4   9      536.30      512.30     33.62 o
   5   4   9     2712.76     2635.92     61.92 o
   6   4   9       45.92       72.65     27.31 o
   7   4   9      119.85      124.89     30.44 o
   8   4   9     1626.58     1599.41     55.08 o
   9   4   9     1990.62     1801.74    131.70 o
  -7   5   9      264.86      297.67     46.49 o
  -6   5   9      703.35      848.95     74.60 o
  -5   5   9     3934.40     4251.35    100.03 o
  -4   5   9      380.67      305.83     40.91 o
  -3   5   9     1132.17     1331.34     54.00 o
  -2   5   9       65.11       96.78     30.74 o
  -1   5   9      200.60      206.12     48.69 o
   0   5   9     1113.16     1334.61     53.40 o
   1   5   9      197.12      167.89     35.42 o
   2   5   9       64.89       64.45     28.32 o
   3   5   9     1128.97     1297.59     52.07 o
   4   5   9      386.76      381.69     37.07 o
   5   5   9     3942.25     3938.48     85.95 o
   6   5   9      696.44      699.70     42.35 o
   7   5   9      270.14      346.25     36.95 o
  -3   6   9      379.97      376.56     42.34 o
  -2   6   9      686.01      757.85     54.35 o
  -1   6   9      193.78      221.18     41.01 o
   0   6   9     4325.13     4349.50     89.28 o
   1   6   9      197.07      215.53     32.74 o
   2   6   9      692.62      705.37     41.74 o
   3   6   9      378.73      439.07     37.00 o
   0   0  10     2733.79     2549.01     93.63 o
   1   0  10      474.52      523.25     34.55 o
   2   0  10       16.63        1.38     38.55 o
   3   0  10        4.17      -38.00     38.00 o
   4   0  10       76.69       -1.24     45.15 o
   5   0  10     1495.75     1541.95     97.67 o
   6   0  10     2256.29     1929.75    106.98 o
   8   0  10        3.04       37.74     34.94 o
   9   0  10      224.87      268.98     45.44 o
  10   0  10     7096.97     7009.13    115.05 o
  -9   1  10      797.45      641.95     40.02 o
  -8   1  10     1343.27     1470.13     75.79 o
  -7   1  10      652.64      642.18     54.67 o
  -6   1  10       36.27      133.12     51.16 o
  -5   1  10     1111.06     1216.39     91.50 o
  -4   1  10      696.09      543.63     67.27 o
  -3   1  10      672.55      804.31     71.98 o
  -2   1  10     1815.31     1665.82     88.05 o
  -1   1  10      137.78      242.23     30.11 o
   0   1  10     5138.94     4955.18    102.48 o
   1   1  10      139.23      174.76     27.27 o
   2   1  10     1812.14     1833.63     67.27 o
   3   1  10      672.45      763.43     70.92 o
   4   1  10      703.49      684.32     73.82 o
   5   1  10     1107.11     1208.73     92.96 o
   6   1  10       37.06       80.76     33.37 o
   7   1  10      654.15      728.95     72.16 o
   8   1  10     1337.39     1482.09    111.92 o
   9   1  10      795.36      602.77     34.26 o
  -9   2  10       81.34       38.28     42.93 o
  -8   2  10      544.94      632.28     39.88 o
  -7   2  10      533.05      558.52     38.68 o
  -6   2  10      992.88     1101.89    231.56 o
  -5   2  10     2450.28     2638.56    130.36 o
  -4   2  10      269.54      286.32     60.56 o
  -3   2  10      712.42      777.76     42.11 o
  -2   2  10      543.84      579.66     39.22 o
  -1   2  10      755.59      856.65     43.74 o
   0   2  10     1371.26     1521.71     53.76 o
   1   2  10      743.29      755.88     41.79 o
   2   2  10      540.72      552.75     70.50 o
   3   2  10      713.69      871.93     40.39 o
   4   2  10      273.31      296.68     29.79 o
   5   2  10     2457.09     2299.13     59.78 o
   6   2  10      993.32     1025.55     39.23 o
   7   2  10      528.90      572.00     48.60 o
   8   2  10      539.06      633.21     37.18 o
   9   2  10       81.34      140.30     28.97 o
  -8   3  10      275.90      216.51     37.65 o
  -7   3  10       58.86      100.35     84.94 o
  -6   3  10       90.52       21.82     36.25 o
  -5   3  10        3.24       22.94     34.53 o
  -4   3  10      576.51      530.17     45.06 o
  -3   3  10     5110.55     5279.53    109.04 o
  -2   3  10      616.18      691.58     46.23 o
  -1   3  10       99.67      224.33     73.02 o
   0   3  10     9922.44     9548.08    161.80 o
   1   3  10       99.05       51.27     30.12 o
   2   3  10      620.08      601.24     38.69 o
   3   3  10     5079.96     5208.91     98.26 o
   4   3  10      576.67      373.94     35.72 o
   5   3  10        3.25      -10.05     23.79 o
   6   3  10       89.53      118.18     27.40 o
   7   3  10       59.31       69.47     27.92 o
   8   3  10      279.81      369.30     35.41 o
  -6   4  10      414.46      507.68     45.13 o
  -5   4  10      966.73     1132.54     56.01 o
  -4   4  10      117.72      132.96     40.61 o
  -3   4  10      437.24      551.41     47.47 o
  -2   4  10       37.19       11.36     32.28 o
  -1   4  10     2422.86     2491.72     83.98 o
   0   4  10    11889.17    11071.66    187.08 o
   1   4  10     2414.47     2645.15     79.41 o
   2   4  10       36.62       18.77     32.48 o
   3   4  10      437.33      600.15     63.40 o
   4   4  10      119.94       87.18     28.01 o
   5   4  10      968.36     1266.72     70.42 o
   6   4  10      414.02      419.23     36.59 o
  -1   5  10      226.56      301.96     39.97 o
   0   5  10     3680.32     3985.09    136.80 o
   1   5  10      234.25      270.50     44.35 o
   1   0  11       46.97       92.13     28.45 o
   2   0  11      623.05      700.29     68.17 o
   3   0  11      121.80       -5.81     46.83 o
   4   0  11      188.09      150.05     54.72 o
   5   0  11       12.19        2.26     45.91 o
   6   0  11        1.23        0.50     54.00 o
  -6   1  11      685.58      763.43     85.99 o
  -5   1  11     6193.34     6326.98    208.48 o
  -4   1  11      459.09      565.47     71.02 o
  -3   1  11      674.03      816.23     74.49 o
  -2   1  11      234.51      303.90     33.88 o
  -1   1  11     1947.19     1931.46     62.83 o
   0   1  11     9592.13     9886.39    179.66 o
   1   1  11     1945.67     2085.49     65.52 o
   2   1  11      235.57      288.08     33.62 o
   3   1  11      679.25      822.61     77.81 o
   4   1  11      455.70      310.67     66.70 o
   5   1  11     6211.76     5962.53    194.56 o
   6   1  11      680.55      616.14     70.16 o
  -5   2  11     3297.21     3229.15    147.15 o
  -4   2  11     1139.11     1128.46     67.60 o
  -3   2  11     3062.95     3231.75     78.31 o
  -2   2  11     3674.41     3808.35     86.05 o
  -1   2  11      129.85      137.14     32.09 o
   0   2  11     1735.81     1508.62     57.06 o
   1   2  11      134.20      152.09     31.76 o
   2   2  11     3657.67     3734.44     79.43 o
   3   2  11     3072.42     3173.89     73.38 o
   4   2  11     1150.56     1143.67     77.92 o
   5   2  11     3293.16     3021.73     72.03 o
  -3   3  11      598.32      524.61     66.34 o
  -2   3  11      935.70     1098.60     55.32 o
  -1   3  11      508.30      545.18     43.71 o
   0   3  11      952.34     1008.11     95.75 o
   1   3  11      509.58      509.51     65.95 o
   2   3  11      929.83     1046.82     53.01 o
   3   3  11      603.84      664.96     43.20 o
 
